# Supplementary material for: A machine learning approach to leveraging electronic health records for enhanced omics analysis
Source: Nat Mach Intell. 2025 Jan 16;7(2):293–306. doi: 10.1038/s42256-024-00974-9 (PMC11847705; doi:10.1038/s42256-024-00974-9)
Supplement: Supplementary file 3 — Supplementary Data 1 and 2. [file 42256_2024_974_MOESM3_ESM.xlsx]

## Sheet: Supplementary File 1
Protein Name	COMET Importance	Baseline Importance
ROR1_protein	0.0095651	0.0058043
IL-1 R4_protein	0.00881753	0.00227419
SPINT2_protein	0.00787877	0.00657917
VEGF sR3_protein	0.00736006	0.00596918
b2-Microglobulin_protein	0.00621524	0.00259818
discoidin domain receptor 1_protein	0.00621179	0.00195087
MMP-12_protein	0.00597989	0.00459746
SCF sR_protein	0.00538143	0.0033399
FCAR_protein	0.0053448	0.00212903
BST1_protein	0.00512764	0.00238075
kallikrein 13_protein	0.00511572	0.00197851
JAG1_protein	0.00506799	0.00657753
SPARCL1_protein	0.0050427	0.00645175
FABP_protein	0.0050157	0.00143703
MMP-2_protein	0.00489718	0.00271377
HIV-2 Rev_protein	0.00481143	0.00253046
MIS_protein	0.00471045	0.00182007
AURKB_protein	0.0046821	0.00508275
ERBB1_protein	0.00463119	0.00288981
ASAH2_protein	0.00430584	0.00193696
TCCR_protein	0.00421478	0.000484745
Prothrombin_protein	0.00412029	0.00300891
PLXB2_protein	0.0039784	0.00272587
PCI_protein	0.00394888	0.00357542
DSC2_protein	0.00387373	0.00302843
MP2K2_protein	0.00379836	0.00440107
Growth hormone receptor_protein	0.00379519	0.00377756
IL-6 sRa_protein	0.00375744	0.000922881
TXD12_protein	0.0037043	7.3914e-05
Plasminogen_protein	0.00369658	0.000625662
Angiostatin_protein	0.00363574	0.000924128
TIG2_protein	0.00359828	0.000717688
sTie-2_protein	0.00359741	0.00227154
H31_protein	0.00353771	0.00129675
Nogo Receptor_protein	0.00350435	0.00130033
SMOC1_protein	0.00348943	0.000308259
TrkB_protein	0.00344469	0.000508226
kallikrein 5_protein	0.00342699	0.000441458
TWEAKR_protein	0.00341029	0.000381443
PCSK9_protein	0.00337703	0.00188677
S100A12_protein	0.00334568	0.000399385
SREC-I_protein	0.00327477	0.0020069
CNTN2_protein	0.00326246	0.00479235
GPC5_protein	0.00326164	0.00464922
Cadherin-6_protein	0.00317999	0.00257034
RET_protein	0.00317384	0.00205756
IP-10_protein	0.00315819	0.00274207
Osteopontin_protein	0.00315312	0.000514052
p27Kip1_protein	0.00313317	0.000964872
PRL_protein	0.00312941	0.000416204
GPC6_protein	0.00312484	3.75225e-05
FCN1_protein	0.00309634	0.00110419
SOD3_protein	0.00304646	9.64853e-05
Esterase D_protein	0.00302677	0.00272508
PARC_protein	0.00295008	0.00178452
BCMA_protein	0.00291849	0.000666399
bFGF_protein	0.0029181	0.000932747
Troponin I, skeletal, fast twitch_protein	0.00289779	0.00181148
protein Z inhibitor_protein	0.00288511	0.00103118
ALCAM_protein	0.00286416	0.00037349
Protein C_protein	0.00278755	0.000118221
TIMP-2_protein	0.00277581	0.000681102
ETHE1_protein	0.00272099	0.00141626
LCK_protein	0.00271567	0.000963988
IFN-aA_protein	0.00271108	0.00189508
a2-HS-Glycoprotein_protein	0.00271064	0.000575493
NPS-PLA2_protein	0.00270449	0.000992263
Lactoferrin_protein	0.00268765	0.000719229
RGMB_protein	0.00267924	0.000992598
MO2R1_protein	0.00266551	0.0016299
CD226_protein	0.0026535	0.00033008
Ferritin_protein	0.00264361	0.00164584
Apo L1_protein	0.00264328	0.00436409
sICAM-1_protein	0.00261541	0.000545307
BGN_protein	0.00259767	0.00255015
FGF-17_protein	0.00259236	0.00301929
IL-12_protein	0.00255704	0.00205888
GPNMB_protein	0.00254079	0.00316265
LRIG3_protein	0.00252831	0.00473377
MUC1_protein	0.00250423	8.86919e-05
annexin I_protein	0.00249259	0.00111639
IMDH2_protein	0.00248462	0.00092056
Glypican 3_protein	0.0024842	0.00233986
IL-1Ra_protein	0.00246732	0.00309988
MIP-1a_protein	0.00246535	0.000181408
Thyroglobulin_protein	0.00245632	0.000120129
CD5L_protein	0.00245583	0.00180899
IL-1 sR9_protein	0.00245329	0.00177053
TGF-b R II_protein	0.00244893	0.00127881
MDM2_protein	0.00244709	0.000294753
ANP_protein	0.00242515	0.0013542
DKK3_protein	0.00241878	0.00171845
FGF-19_protein	0.00241065	0.000313971
PAFAH_protein	0.00238123	0.00171237
IL-1a_protein	0.00236964	0.00109645
TMA_protein	0.00235774	0.000577894
IL-23 R_protein	0.00234169	0.00157382
CNDP1_protein	0.00231598	0.00167634
COLEC12_protein	0.0023151	0.000621739
HCG_protein	0.00231033	0.00195418
B7-H1_protein	0.0023037	0.00206082
IL-5 Ra_protein	0.00229953	5.25678e-05
NID2_protein	0.00228859	0.00409317
TSP4_protein	0.00225881	0.00176829
CAMK1D_protein	0.00225845	0.00045764
MEPE_protein	0.00225755	0.00293045
RNase H1_protein	0.00225425	0.000521275
PYY_protein	0.00223972	0.000637428
QORL1_protein	0.00223443	0.00503716
EphA5_protein	0.00220752	0.00230163
MED-1_protein	0.00219537	0.00189474
C1r_protein	0.00217836	0.00076661
PKC-G_protein	0.00216619	0.00454688
TFF3_protein	0.00216416	0.000719742
CDK5/p35_protein	0.00214224	0.00321213
kallikrein 14_protein	0.00213013	0.00153012
PAPP-A_protein	0.00212811	0.000576626
DBNL_protein	0.00212275	0.00300091
NET1_protein	0.0021214	0.00141225
TLR4:MD-2 complex_protein	0.00211917	0.00195847
FAM3B_protein	0.00211678	0.000845684
IL-1b_protein	0.00210088	0.000710893
TAJ_protein	0.00210009	0.000139924
Cystatin M_protein	0.00205558	0.00272313
Peroxiredoxin-5_protein	0.00203561	0.000158274
C5a_protein	0.00202526	0.00220791
PIGR_protein	0.00202284	6.55331e-05
Factor D_protein	0.00200115	0.00238997
CRTAM_protein	0.00199735	0.00191693
Epo_protein	0.00199714	0.000381765
CD27_protein	0.00199628	0.000213379
LSAMP_protein	0.00199419	0.00130062
LEG9_protein	0.00198819	0.000148757
LBP_protein	0.00198477	0.00168875
CD38_protein	0.00197261	0.000273972
HMGN1_protein	0.00196658	7.88601e-05
ADAM12_protein	0.00196519	0.00095831
CD83_protein	0.00195838	0.000304645
SARP-2_protein	0.00194808	0.00155616
sE-Selectin_protein	0.00194501	0.0034972
Lymphotoxin a2/b1_protein	0.00193886	0.00012963
TrkC_protein	0.00192569	0.000510075
SPTA2_protein	0.00191762	4.94296e-05
HMG-1_protein	0.00190315	0.00207984
Kallistatin_protein	0.00189514	0.000478891
BGH3_protein	0.00189398	0.0060361
Corticotropin-lipotropin_protein	0.00188485	0.00154363
IgE_protein	0.00187943	0.00173104
CDON_protein	0.001867	0.00136301
RSK-like protein kinase_protein	0.00186531	0.000676056
Siglec-7_protein	0.00185323	0.000511995
UNC5H4_protein	0.00185103	0.00381098
SAA_protein	0.00184905	0.000483831
SAP_protein	0.00183861	0.000686915
Apo B_protein	0.00183614	0.000745186
IRF1_protein	0.00182831	0.00157325
Dynactin subunit 2_protein	0.00182105	0.000921907
BMP RII_protein	0.00180949	0.000558807
ERP29_protein	0.00179549	0.0018977
FGF-12_protein	0.00178831	0.00192208
6Ckine_protein	0.00178435	0.000752849
p53_protein	0.00176854	0.00061435
4EBP2_protein	0.00176649	0.000358831
Factor H_protein	0.00176198	0.00261298
Fibronectin_protein	0.00175215	0.000586574
TNF sR-II_protein	0.00174425	0.0018782
RELT_protein	0.00174152	0.000906471
Angiotensinogen_protein	0.00173974	0.000229025
RAN_protein	0.00173068	0.00290048
S100A6_protein	0.00172409	0.00161621
MIC-1_protein	0.00172313	0.000577581
RANK_protein	0.00171985	0.000498671
IL-27_protein	0.00170828	0.000814547
ASGR1_protein	0.00170801	0.00176591
CD70_protein	0.0016992	0.00116702
DAN_protein	0.0016829	0.000281465
ECM1_protein	0.00167933	0.00105118
Cystatin C_protein	0.00167657	0.00262633
NXPH1_protein	0.00167076	0.000524101
FGF-8A_protein	0.00165883	0.00260079
vWF_protein	0.00165795	0.000286161
VEGF sR2_protein	0.00165357	0.0029407
Tpo_protein	0.00165169	0.0011087
HINT1_protein	0.00163723	0.00290667
HTRA2_protein	0.00163225	0.00125117
SLPI_protein	0.00160508	0.00056804
C2_protein	0.00160233	0.000434095
Desmoglein-1_protein	0.00159932	0.00242044
BMPER_protein	0.00159738	0.00238804
FSTL3_protein	0.00157724	0.00433426
dopa decarboxylase_protein	0.00157456	0.000200306
MMP-9_protein	0.00157232	0.00079516
Myokinase, human_protein	0.00156127	0.00274899
Ephrin-B3_protein	0.0015583	0.00160196
Lumican_protein	0.00155102	0.00179321
FTCD_protein	0.00154589	0.000515034
Secretin_protein	0.0015431	0.00165951
FAM3D_protein	0.00153864	0.00233749
CD39_protein	0.0015365	1.93166e-05
P-Selectin_protein	0.00153202	7.51848e-05
Siglec-6_protein	0.00152698	0.000189085
IL-3 Ra_protein	0.00151216	0.00206526
IGFBP-3_protein	0.00150866	0.000642321
HIPK3_protein	0.00150589	0.000611954
Apo A-I_protein	0.00150531	0.000924728
Glucocorticoid receptor_protein	0.0015043	0.000271614
uPA_protein	0.00150358	0.00123659
Insulin_protein	0.00150252	0.000883625
3HAO_protein	0.00150167	0.000638255
Peroxiredoxin-6_protein	0.00150013	0.00165885
MCP-1_protein	0.00149048	3.6198e-05
Transferrin_protein	0.00148397	8.24991e-05
HCC-1_protein	0.00148118	0.0006599
MASP3_protein	0.00148113	0.00093484
ANGL3_protein	0.00148024	0.00242458
KEAP1_protein	0.00147466	0.000866717
Rb_protein	0.00146837	0.000509917
FN1.3_protein	0.00145798	0.000797365
IL-1 sRI_protein	0.00145042	0.00131384
Carbonic anhydrase I_protein	0.00142071	0.00120791
DSC3_protein	0.00141933	0.00193735
RASA1_protein	0.00141929	0.000939819
TNF-a_protein	0.00140962	0.000251457
MIP-3b_protein	0.00140887	0.00231169
Fractalkine/CX3CL-1_protein	0.00140178	0.000252147
ALT_protein	0.00138922	0.000698698
Met_protein	0.00137232	0.00227614
IL-34_protein	0.00136883	0.000265939
IL-4_protein	0.0013667	0.000448973
Granulysin_protein	0.00136501	0.00278017
ULBP-2_protein	0.00136239	0.000596847
Siglec-9_protein	0.00136118	0.00144397
Galectin-3_protein	0.00135846	0.00117592
PDE7A_protein	0.00134763	0.00485794
CYTF_protein	0.00134587	9.69539e-05
PAI-1_protein	0.00134484	0.0013709
PD-L2_protein	0.00134369	0.00132838
GA733-1 protein_protein	0.00133997	0.00242914
ESAM_protein	0.00133981	0.000659069
HSP 60_protein	0.00133818	0.000339357
MIA_protein	0.00132618	0.000648252
CD47_protein	0.00132531	0.00346934
Trypsin_protein	0.00131661	0.000806083
PHI_protein	0.00130451	0.000662526
IL-1F6_protein	0.00130281	8.7046e-05
C1q_protein	0.00129398	0.000544363
MP2K3_protein	0.0012915	0.000870387
TAFI_protein	0.0012857	5.30455e-05
CK2-A2:B_protein	0.0012814	0.00111889
Eotaxin-2_protein	0.00128056	0.000359732
MAPK5_protein	0.00126141	0.000890936
IL-3_protein	0.00125034	0.000161478
NOTC2_protein	0.0012468	5.55163e-05
MIP-5_protein	0.00124588	8.6046e-05
NRX3B_protein	0.00124308	0.000789131
Cadherin E_protein	0.00123977	0.00337337
UBP25_protein	0.00123352	0.000279098
granzyme A_protein	0.00123287	0.00166305
ADAMTS-4_protein	0.0012311	0.000314215
Cathepsin V_protein	0.00122464	0.00137426
LEAP-1_protein	0.0012231	0.00138092
C3_protein	0.00121322	0.0010765
MP2K4_protein	0.00120831	0.000672109
LY9_protein	0.00120648	0.000601936
CRDL1_protein	0.00120614	0.00232432
IDS_protein	0.00120475	0.00162808
LIF sR_protein	0.00120139	0.00106839
EFNB2_protein	0.00119913	0.000355728
GFRa-1_protein	0.0011916	0.000758457
ERBB3_protein	0.00117786	0.00142007
a1-Antitrypsin_protein	0.00117555	0.000644057
IL-12 RB2_protein	0.00117316	0.00154035
ghrelin_protein	0.00116681	0.000391068
EphB4_protein	0.00116619	0.000311245
AIP_protein	0.0011654	0.000339252
GNS_protein	0.00115951	0.000413166
ROBO2_protein	0.00115317	0.000673089
contactin-1_protein	0.00115275	0.000727215
EDAR_protein	0.00114461	6.02544e-05
BPI_protein	0.00114183	0.00330663
NCAM-120_protein	0.00114121	0.00111873
kallikrein 12_protein	0.00113393	0.000105844
ISLR2_protein	0.00113201	0.000291661
REG4_protein	0.00112803	0.00351634
IFN-g_protein	0.00112635	0.000514097
Triosephosphate isomerase_protein	0.00112131	0.00389968
IGFBP-7_protein	0.00111877	0.000259773
ABL1_protein	0.00111619	0.000662761
NG36_protein	0.001116	0.000708044
N-terminal pro-BNP_protein	0.00111532	0.000136641
CTGF_protein	0.00111415	0.000445362
MMP-8_protein	0.00111285	0.00138409
TIMP-3_protein	0.00111083	0.00156751
PTN_protein	0.00111055	0.000765418
PAK7_protein	0.0011014	0.00127036
IFN-a/b R1_protein	0.00109701	0.000131176
Mcl-1_protein	0.00108553	0.00100137
Thyroxine-Binding Globulin_protein	0.00108438	0.00127016
PlGF_protein	0.00108379	9.43014e-05
SMAC_protein	0.00107951	0.00124568
PTH_protein	0.00107891	0.00139961
ASM3A_protein	0.00107871	0.000384896
S100A7_protein	0.00107552	0.0015919
GITR_protein	0.00107458	0.000881428
LYPD3_protein	0.00107305	0.000576999
TrATPase_protein	0.00106858	0.0020711
EphA1_protein	0.00106808	0.000377616
MCP-3_protein	0.00105957	0.000722879
LYVE1_protein	0.00105721	0.000758026
RS3_protein	0.00105696	0.000334886
IL-17_protein	0.00105407	0.00156819
MMP-14_protein	0.00104606	0.000327802
Gro-b/g_protein	0.00104558	0.000814849
transcription factor MLR1, isoform CRA_b_protein	0.00104362	0.000550774
ILT-2_protein	0.00104254	0.000635426
RGMA_protein	0.00103959	0.00171403
CDC37_protein	0.00103922	0.00187705
CgA_protein	0.00103349	0.000626615
AMNLS_protein	0.00103104	0.000563927
P-Cadherin_protein	0.00102903	0.00038749
Antithrombin III_protein	0.00102903	0.000261838
Fucosyltransferase 3_protein	0.00102757	0.00194742
MK01_protein	0.00102256	0.0016647
PK3CG_protein	0.00101553	0.000810476
TSG-6_protein	0.00100919	0.00448771
Protein disulfide isomerase A3_protein	0.00100797	0.00113305
Gro-a_protein	0.00100629	0.0008239
ACTH_protein	0.000998607	0.000400558
Gastrin-releasing peptide_protein	0.00099578	0.00102036
MRCKB_protein	0.000988095	0.00405772
C1QR1_protein	0.000982518	0.0006448
Calcineurin B a_protein	0.000976774	0.000152945
LG3BP_protein	0.000975217	0.00163343
GDF-9_protein	0.000972453	0.00136512
sL-Selectin_protein	0.000970024	0.000253488
NUDC3_protein	0.000966483	0.000315503
CSH_protein	0.00096074	6.01779e-05
calgranulin B_protein	0.000960617	0.000788163
KI3S1_protein	0.000956384	0.000225969
a-Synuclein_protein	0.0009551	0.00117987
Siglec-3_protein	0.000944654	0.0005637
Glucagon_protein	0.000942374	8.85673e-05
MEK1_protein	0.000938542	0.00381168
OPG_protein	0.000937517	0.00243825
DAPK2_protein	0.000936295	0.00125039
EPO-R_protein	0.000932657	0.000402633
HAI-1_protein	0.000932066	0.000960908
Leptin_protein	0.000929977	0.000105682
TNFSF15_protein	0.000928549	0.00105577
annexin II_protein	0.000926777	0.000887498
LRP8_protein	0.000923265	0.0015784
WFKN1_protein	0.000921638	0.000376356
CRIS3_protein	0.000920047	0.000788646
IL-22BP_protein	0.000916523	0.0015859
Ephrin-A3_protein	0.000915978	0.000675879
SHP-2_protein	0.000910264	0.000428715
IL-17E_protein	0.00090619	0.00104245
Properdin_protein	0.000900058	0.000558856
OLR1_protein	0.000899236	0.000680894
HRG_protein	0.000894334	0.000139864
FCN2_protein	0.000890117	0.000618007
UCRP_protein	0.000883389	0.000988009
EFNB1_protein	0.000881461	0.000103929
JAG2_protein	0.000880807	0.000791216
CFC1_protein	0.000879765	0.0044124
NRP1_protein	0.000876607	0.00184975
Contactin-4_protein	0.000870065	0.00210072
LKHA4_protein	0.000867157	0.00203552
LRRK2_protein	0.000863573	0.000852796
SREC-II_protein	0.000859336	0.00297726
Cathepsin H_protein	0.000856707	0.000686764
LGMN_protein	0.000854814	0.000267555
IL-7 Ra_protein	0.000853647	0.000479298
OSM_protein	0.000851206	0.000955145
FN1.4_protein	0.000850468	0.000737277
NLGNX_protein	0.000849423	0.00119395
DC-SIGNR_protein	0.000846123	0.000938385
BRF-1_protein	0.000844978	0.000638864
IL-18 Ra_protein	0.000844044	8.27524e-05
SORC2_protein	0.000843739	8.08669e-05
HGFA_protein	0.00084335	0.000185125
C8_protein	0.000838676	6.62107e-05
CATC_protein	0.000837333	6.77975e-05
LCMT1_protein	0.00083311	0.000695364
41_protein	0.000830779	0.00090764
sRAGE_protein	0.000820536	0.000147545
Noggin_protein	0.00080953	0.000578777
MMP-7_protein	0.000809066	0.00151684
Somatostatin-28_protein	0.000799861	0.000808209
Lysozyme_protein	0.000799831	0.00263017
SDF-1_protein	0.000797758	0.000347958
PDGF-CC_protein	0.000796745	0.00116941
ZNRF3_protein	0.000793515	0.00089526
Cadherin-2_protein	0.000787807	0.000188971
TSLP R_protein	0.000784309	4.17827e-05
Thymidine kinase_protein	0.000784065	0.00164231
GP114_protein	0.000783303	0.000389505
Activin A_protein	0.000779662	0.00249995
FLRT2_protein	0.000779561	0.00107975
Adiponectin_protein	0.000777585	0.000546619
IL-18 BPa_protein	0.000775581	0.000516124
PEX5_protein	0.000769541	0.00061393
SET_protein	0.000768137	0.000375082
PSA2_protein	0.000768011	0.0024287
GPDA_protein	0.000762564	0.000156096
GCP-2_protein	0.000757217	0.000596667
Aurora kinase A_protein	0.000753131	4.83341e-05
IDE_protein	0.000750768	0.000883173
RXFP1_protein	0.00074807	0.000454679
MIG_protein	0.000745032	0.000778206
MATN3_protein	0.000741161	0.00137184
Notch 1_protein	0.000737934	0.00106469
Kallikrein 4_protein	0.000737856	0.000699216
IGFBP-1_protein	0.000736277	0.000294728
LDH-H 1_protein	0.000735031	0.000103748
EPHAA_protein	0.000733267	0.00061224
Apo D_protein	0.000729486	0.000105482
Factor I_protein	0.000729387	6.23788e-05
Endostatin_protein	0.000726139	0.000138977
Elastase_protein	0.00072553	0.00176616
FGF-18_protein	0.000720387	0.00178441
ATS13_protein	0.00071776	0.000462957
IGFBP-5_protein	0.00071699	0.000482277
HMGR_protein	0.000712298	0.000681152
KLRF1_protein	0.000711039	0.000320795
FCRL3_protein	0.00071042	0.000521545
ENTP5_protein	0.000707579	0.00100477
NET4_protein	0.000706473	0.000918518
PSA6_protein	0.00070472	0.000785964
OBCAM_protein	0.000704712	0.000160673
Fas ligand, soluble_protein	0.000704523	0.00115233
OMD_protein	0.000704306	0.000352247
RAP_protein	0.000703901	0.00058214
6-Phosphogluconate dehydrogenase_protein	0.000701018	0.000540913
TF_protein	0.000700172	0.000706373
SP-D_protein	0.00069719	0.00250508
Cystatin-S_protein	0.000696062	0.00154227
sCD163_protein	0.000695975	0.00154641
URB_protein	0.000695559	0.0006013
suPAR_protein	0.000695514	0.000926754
Activated Protein C_protein	0.000694698	0.00092302
HDAC8_protein	0.000693976	0.000665405
Cardiotrophin-1_protein	0.00069278	0.00195939
SPHK2_protein	0.000692642	0.000738147
Apo E3_protein	0.000692467	0.00205481
Nectin-like protein 1_protein	0.000691346	0.000303478
cIAP-2_protein	0.000684023	0.00131906
eIF-5_protein	0.000683481	0.00147366
BAFF_protein	0.000682131	0.000334062
GSTA3_protein	0.000679417	0.00158981
BLC_protein	0.000679234	0.000169151
ERAB_protein	0.000678923	0.000431243
CD177_protein	0.000678574	0.00072246
CO8A1_protein	0.000678534	0.000406589
HSP 27_protein	0.000678146	0.00129115
PAK3_protein	0.000675684	0.000335147
Cathepsin S_protein	0.000670143	0.000217783
Gelsolin_protein	0.000666994	0.000299068
FCGR1_protein	0.000663062	0.000218775
UNC5H3_protein	0.000662796	0.00154731
PKC-Z_protein	0.00065938	0.00205925
IL-17B R_protein	0.000656033	0.00055719
FETUB_protein	0.000652764	0.000914596
Azurocidin_protein	0.000649577	0.000952573
Haptoglobin, Mixed Type_protein	0.000649062	8.81297e-05
FLRT3_protein	0.000646967	0.000741547
PIK3CA/PIK3R1_protein	0.000646808	0.000187518
Cytochrome c_protein	0.000643453	0.000139434
Testican-2_protein	0.00064253	0.000281498
CATF_protein	0.000640828	8.11757e-05
VEGF-D_protein	0.000637959	0.000182136
MK13_protein	0.000637734	0.000417563
C5_protein	0.000632808	0.00265937
Albumin_protein	0.000632782	0.00101862
AREG_protein	0.000627767	0.00305088
Chitotriosidase-1_protein	0.000627254	0.000271038
a2-Macroglobulin_protein	0.000624901	4.30133e-05
Myoglobin_protein	0.000624775	0.000522425
C9_protein	0.00061922	9.12687e-05
CONA1_protein	0.000616067	0.000700399
STK16_protein	0.000615667	0.000234992
Chk2_protein	0.000613319	0.000539985
DYRK3_protein	0.000613099	6.40951e-05
Fas, soluble_protein	0.000610568	0.00250712
Sialoadhesin_protein	0.000610439	0.00153534
Cytidylate kinase_protein	0.000609935	0.000240295
IMDH1_protein	0.000609197	0.00192583
DRAK2_protein	0.000607959	0.000728495
IFN-b_protein	0.000607566	0.000912854
Carbonic Anhydrase X_protein	0.000604876	0.000567058
ARGI1_protein	0.000600554	0.00022042
IgA_protein	0.0005945	0.00187141
Integrin aVb5_protein	0.000592798	0.00097203
INGR2_protein	0.000588553	0.00012091
BAD_protein	0.000587914	0.00106498
Caspase-3_protein	0.000585098	0.00151324
Plasmin_protein	0.000584046	0.00149001
IGFBP-2_protein	0.000583498	0.000353224
FCG3B_protein	0.000583029	0.00089363
TLR2_protein	0.000581336	0.000869765
KYNU_protein	0.000579219	0.00123898
Aggrecan_protein	0.00057745	0.000403947
Dtk_protein	0.000576172	0.00031486
BMP-1_protein	0.000575798	0.000481854
IL-17 RC_protein	0.000571798	0.000260248
Glutathione S-transferase Pi_protein	0.00056933	0.00147917
NR1D1_protein	0.000566551	0.000338103
Apo E2_protein	0.000564457	0.000297263
MSP_protein	0.000561777	0.00013651
Trefoil factor 2_protein	0.000553949	0.000624744
Integrin a1b1_protein	0.000553379	0.000367889
SGTA_protein	0.000552879	6.93388e-05
B7-2_protein	0.000552219	0.00110281
Laminin_protein	0.000551768	0.00073773
XTP3A_protein	0.000551519	0.00180317
Arylsulfatase A_protein	0.000551036	6.86607e-05
JAM-B_protein	0.000550895	0.00077884
EGFRvIII_protein	0.000550421	0.000173927
CK-MB_protein	0.000549578	0.000475315
CaMKK alpha_protein	0.000546269	0.00143414
LAG-3_protein	0.000546265	0.000183406
Annexin V_protein	0.000546182	0.00164304
Protease nexin I_protein	0.000545842	0.000367324
Vitronectin_protein	0.000544032	0.000220152
HPG-_protein	0.000540006	0.00083352
AMGO2_protein	0.000536492	0.000191107
AFP_protein	0.000536207	0.000381752
FGF-10_protein	0.000534447	0.000444912
SOST_protein	0.000534262	0.00027991
TRAIL R4_protein	0.000532163	0.000611852
TNF sR-I_protein	0.000528571	0.000217456
Galectin-7_protein	0.000527408	0.000890323
CHKB_protein	0.000525171	0.000498958
FSTL1_protein	0.000524152	0.000214681
RSPO3_protein	0.000524128	0.000205309
MDHC_protein	0.000523305	0.000519198
MMP-13_protein	0.000522566	0.000389465
IL-15 Ra_protein	0.000522113	0.000448513
M-CSF R_protein	0.000521547	0.000877786
ART_protein	0.000520893	0.000438529
Activin AB_protein	0.000520402	0.00102042
Kallikrein 11_protein	0.000518114	0.000858895
IGFBP-6_protein	0.000516949	0.00127923
PSA_protein	0.000516487	0.0017487
GRN_protein	0.0005154	0.000332992
C7_protein	0.000514595	0.00172577
SCGF-beta_protein	0.000513361	0.00081576
Cadherin-5_protein	0.000512568	0.000402027
BCL6_protein	0.000512109	0.000134522
Lipocalin 2_protein	0.000511506	0.00076028
TIMP-1_protein	0.000510716	0.000121668
G-CSF_protein	0.000510417	0.000610373
IGFBP-4_protein	0.000509307	0.00102655
SLAF7_protein	0.000508243	0.00026569
Artemin_protein	0.0005068	3.32034e-05
G-CSF-R_protein	0.000505795	0.000553852
PIANP_protein	0.000505454	0.000574189
LIGHT_protein	0.000505361	0.00120959
CYTT_protein	0.000503611	2.29243e-05
Coagulation Factor IXab_protein	0.000503036	0.000389147
CD63_protein	0.000501668	0.000708769
b-NGF_protein	0.000500848	0.00043639
OCAD1_protein	0.000498393	1.87036e-05
PESC_protein	0.000497173	0.000222709
CAMK2A_protein	0.000495946	0.000523323
DAF_protein	0.000495824	0.000133092
PKB beta_protein	0.000495016	0.00339044
Angiopoietin-2_protein	0.000494643	0.000164612
IL-17D_protein	0.000493251	0.000738249
Angiopoietin-1_protein	0.000492259	0.00105333
Endoglin_protein	0.000491365	2.71651e-05
FCG2A_protein	0.000487951	0.00151984
PGP9.5_protein	0.000487884	5.39363e-05
FABPL_protein	0.000487566	0.000556349
UFC1_protein	0.000487551	0.000130239
GI24_protein	0.000481857	0.00101975
I-309_protein	0.000480615	0.00116136
PDE1A_protein	0.000480383	0.000843505
LTBP4_protein	0.000478236	0.00127679
PEDF_protein	0.000477073	0.000182779
HSP 40_protein	0.00047559	0.0031557
HNRPQ_protein	0.000474268	0.00092672
PDE11_protein	0.000473689	0.00357099
KI3L2_protein	0.000470958	0.00024097
Protein disulfide-isomerase_protein	0.000470253	0.000912962
FGF9_protein	0.000468934	6.22083e-06
PA2G4_protein	0.000468565	0.0016827
Granzyme B_protein	0.000466488	0.000386301
CAMK1_protein	0.000465599	0.00145732
C1QBP_protein	0.000464512	0.000409643
40S ribosomal protein SA_protein	0.000464126	0.000253122
Caspase-2_protein	0.000463874	0.00133793
IL-2 sRa_protein	0.000460253	0.00217035
LDLR_protein	0.00046021	0.00021601
VCAM-1_protein	0.000458235	0.000118365
MAPK14_protein	0.000458045	0.00172312
Myostatin_protein	0.000456572	0.00070949
Heparin cofactor II_protein	0.000455245	0.000313913
Prolactin Receptor_protein	0.000450995	0.000556642
PSME3_protein	0.000450499	0.00227926
SLIK1_protein	0.00044962	6.19251e-05
sCD4_protein	0.000448916	0.000260856
SMAD3_protein	0.000448558	0.00147476
Dkk-4_protein	0.000448377	0.00024945
HSP 70_protein	0.000448136	0.00238187
CK2-A1:B_protein	0.000448071	0.000216454
SLIK5_protein	0.000447095	0.000156972
Cyclophilin A_protein	0.000446068	0.000275878
aldolase A_protein	0.000445838	0.00048127
KIF23_protein	0.000444268	0.000726385
NRG4_protein	0.000444245	0.00136266
MDC_protein	0.000443694	7.25201e-05
AGR2_protein	0.000442465	0.00193659
SIG14_protein	0.000439623	5.15344e-05
Coagulation Factor XI_protein	0.000439129	0.000268871
sICAM-2_protein	0.000438814	0.000201114
Ku70_protein	0.000438461	2.70709e-05
IFNA7_protein	0.000438265	0.000407695
CD109_protein	0.00043779	0.000143899
Fibrinogen g-chain dimer_protein	0.000433511	0.000304732
DC-SIGN_protein	0.000432837	0.00050897
C3a_protein	0.000432042	0.000115104
BMP10_protein	0.000431694	8.70422e-05
Troponin T_protein	0.000431263	0.000403643
FGF-5_protein	0.000430809	8.12623e-05
CD23_protein	0.000430146	4.06095e-06
BMP-7_protein	0.00042472	0.000475999
b-Endorphin_protein	0.000424673	0.000702426
ATS15_protein	0.000421976	0.00130609
Lamin-B1_protein	0.000421743	6.829e-05
PDGF Rb_protein	0.000418463	0.000208659
Testican-1_protein	0.000418113	0.000129501
GP1BA_protein	0.000417695	0.000900217
14-3-3_protein	0.000414707	0.000403138
OX40 Ligand_protein	0.000414693	0.000115162
Cathepsin G_protein	0.000411513	0.000682147
amyloid precursor protein_protein	0.00041044	4.23649e-05
KI2L4_protein	0.000407871	0.000640898
KPCI_protein	0.00040257	0.0022126
gp130, soluble_protein	0.000402055	7.36478e-05
IL-22_protein	0.000401608	5.57672e-05
resistin_protein	0.000401076	0.000310495
CNTF_protein	0.00039843	0.000327429
C4_protein	0.000397976	0.000299928
TWEAK_protein	0.000396219	0.000275434
Ephrin-A2_protein	0.000394204	0.00131656
FBLN3_protein	0.000394154	0.000308943
LD78-beta_protein	0.00039343	0.000203319
CLF-1/CLC Complex_protein	0.00039117	0.000592589
Apo E4_protein	0.000391052	0.000106257
sLRP1_protein	0.000388798	3.34365e-05
Cripto_protein	0.000386672	6.28447e-05
ACE2_protein	0.000385852	0.000296326
PIM1_protein	0.00038476	0.000234716
GDF2_protein	0.00038423	0.000241614
HB-EGF_protein	0.000384197	0.00125625
MFRP_protein	0.000384085	0.000588979
TBP_protein	0.000383288	0.000172238
TACI_protein	0.000382722	1.83087e-05
TGF-b R III_protein	0.000382636	0.00012001
BFL1_protein	0.00038246	1.41379e-05
Catalase_protein	0.000378833	0.000361626
FGF-8B_protein	0.000377738	0.00081355
CLC7A_protein	0.000375369	0.000177152
ABL2_protein	0.000372018	0.000527917
CLM6_protein	0.000371743	0.000626714
Protein S_protein	0.000371718	0.00151765
UB2G2_protein	0.000370235	0.00026361
Stress-induced-phosphoprotein 1_protein	0.000369229	0.000179404
UBC9_protein	0.000367865	0.00133424
HSP 90a/b_protein	0.000367303	0.000400776
Apo E_protein	0.000367277	0.000662767
UBE2N_protein	0.000365951	0.000390041
HVEM_protein	0.000364151	0.000377538
EP15R_protein	0.000363493	0.00181158
Ephrin-A5_protein	0.000362931	0.00447718
BID_protein	0.000362756	0.000243329
SLAF6_protein	0.000362342	0.00556442
ER_protein	0.000359617	0.000338792
NACA_protein	0.000355272	0.000176729
Sonic Hedgehog_protein	0.000355261	0.000431786
RGM-C_protein	0.000354726	0.000232643
iC3b_protein	0.000354119	0.00232222
Tropomyosin 1 alpha chain_protein	0.000352695	0.0023886
complement factor H-related 5_protein	0.000350352	0.000138926
MAPK2_protein	0.000349092	0.000178308
Factor B_protein	0.000349086	0.0013979
ST4S6_protein	0.000346177	7.3669e-05
Calcineurin_protein	0.000346154	0.00104748
TSP2_protein	0.000345338	0.000288217
Carbonic Anhydrase IV_protein	0.000344987	0.00020226
HGF_protein	0.000344956	7.0487e-05
sFRP-3_protein	0.000344484	0.000339154
Peroxiredoxin-1_protein	0.000343495	0.000586938
MOZ_protein	0.000342426	0.000184949
MICA_protein	0.000342368	0.000342686
Galectin-4_protein	0.000342228	0.00191218
Histone H2A.z_protein	0.000338078	7.41457e-05
Cathepsin A_protein	0.00033733	6.14335e-05
CK-BB_protein	0.000336476	0.00214861
CTACK_protein	0.000336019	0.000106675
LRP1B_protein	0.000335839	0.000551268
TPSG1_protein	0.000334485	0.00152523
Carbonic anhydrase XIII_protein	0.000333658	0.000480029
IgD_protein	0.00033205	0.000346033
DSCAM_protein	0.000331462	0.000621878
ASAHL_protein	0.000330305	0.000172096
B7_protein	0.000329148	3.50318e-06
HCC-4_protein	0.000329073	0.000222398
NMT1_protein	0.000327965	0.000212758
Hemopexin_protein	0.000327936	0.000900054
Survivin_protein	0.000327524	6.80052e-06
CATE_protein	0.000327182	0.000245871
Osteocalcin_protein	0.000325928	0.000224306
MCP-2_protein	0.000325256	0.000765328
MK11_protein	0.000325174	0.000207577
SHBG_protein	0.000323863	0.000221535
Lymphotoxin a1/b2_protein	0.000323511	0.000279811
Coactosin-like protein_protein	0.000321309	0.000183598
TSH_protein	0.000321035	3.25936e-05
JAM-C_protein	0.000319783	3.50818e-05
pTEN_protein	0.000319201	0.00013934
UB2L3_protein	0.000319041	0.00272139
Endocan_protein	0.000318961	4.65187e-05
NANOG_protein	0.000317219	3.46686e-05
EF-1-beta_protein	0.000316503	0.000602043
LY86_protein	0.000315897	0.00234729
EphB6_protein	0.000313713	0.000350156
TFF1_protein	0.00031279	4.67813e-06
Calpastatin_protein	0.00031202	8.82348e-05
ENA-78_protein	0.000311645	0.000419475
Phosphoglycerate mutase 1_protein	0.000310897	0.00101534
IL-2 sRg_protein	0.00031064	0.00121355
Angiopoietin-4_protein	0.000309553	0.000369508
ARI3A_protein	0.000307316	0.000179539
TECK_protein	0.000306522	0.000376308
LYN_protein	0.000301544	0.00186334
Thrombopoietin Receptor_protein	0.000299714	0.000113018
WFKN2_protein	0.000297431	0.00129195
SUMO3_protein	0.00029722	8.60823e-05
GAPDH, liver_protein	0.000297062	0.000479809
IL-12 Rb1_protein	0.000294037	0.000216673
ERBB4_protein	0.00029292	0.000227265
CD48_protein	0.000292113	0.000341848
HXK2_protein	0.000289514	0.00133186
bFGF-R_protein	0.000289484	8.61695e-05
TRAIL R1_protein	0.000287556	0.00143349
CHL1_protein	0.000286906	0.000277235
CTLA-4_protein	0.000286459	0.00256567
Epithelial cell kinase_protein	0.000286187	0.000902363
GREM1_protein	0.000285079	0.000849851
TNR4_protein	0.000284838	2.50812e-05
Nidogen_protein	0.000284324	0.000697352
PSMA_protein	0.000282342	0.000326439
Cytochrome P450 3A4_protein	0.000282235	0.000149121
ApoM_protein	0.000282142	0.000159372
STRATIFIN_protein	0.00028171	0.000348048
KREM2_protein	0.000279253	3.48439e-05
EPHA3_protein	0.000277893	0.000483805
DUS3_protein	0.000277438	0.000728485
BCAR3_protein	0.000276441	0.000131219
FAM107B_protein	0.000276247	5.60804e-05
B7-H2_protein	0.000275989	0.000661385
IFN-g R1_protein	0.000275387	0.000168819
CD36 ANTIGEN_protein	0.000274383	0.000410732
OAS1_protein	0.000272927	0.00137558
IgG_protein	0.000272581	0.00234571
PACAP-27_protein	0.000271355	0.00339269
HEMK2_protein	0.000269892	0.000263788
Ubiquitin_protein	0.000269889	0.00159813
MK08_protein	0.000268903	0.00179304
tPA_protein	0.000267469	0.000229231
BMP-14_protein	0.000265299	0.000372179
PLPP_protein	0.000263455	0.00104875
H2A3_protein	0.000261343	1.81346e-05
HCK_protein	0.000260725	1.78442e-05
Carbonic anhydrase 9_protein	0.000259181	5.61001e-05
CDK1/cyclin B_protein	0.00025896	0.000454407
BARK1_protein	0.000258121	0.000333461
TYK2_protein	0.000257753	0.000130121
IL-1Rrp2_protein	0.000257651	0.000307584
PPID_protein	0.000257104	0.000983259
ALK-1_protein	0.000257074	0.000141502
ADAMTS-5_protein	0.000256772	0.00153905
MMEL2_protein	0.000256076	0.0003589
IL-10 Rb_protein	0.00025496	7.6209e-05
FSH_protein	0.000254909	0.000148859
4-1BB ligand_protein	0.000254503	0.00170755
PDPK1_protein	0.000254487	3.46713e-05
IL-4 sR_protein	0.000253828	0.000282988
CNTFR alpha_protein	0.000253518	0.000163187
PPase_protein	0.000253213	0.00028448
PDGF-AA_protein	0.000253099	8.96981e-05
IL-20 Ra_protein	0.000252919	0.000321594
MAPKAPK3_protein	0.000252621	0.000782389
Eotaxin_protein	0.000252401	0.00018342
FGF7_protein	0.000251383	9.93305e-06
TIMD3_protein	0.000250565	0.000122516
Flt3 ligand_protein	0.000250184	8.32377e-05
Cathepsin B_protein	0.000248066	0.000208714
Thrombin_protein	0.000247365	0.00017101
IL-17 sR_protein	0.000246831	0.000438759
H6ST1_protein	0.000246347	0.000649114
SEPR_protein	0.000245987	0.000150074
VEGF121_protein	0.000243946	0.000106436
STAT1_protein	0.000243431	1.11186e-05
Persephin_protein	0.000243088	0.00181928
Galectin-2_protein	0.000241889	8.19158e-05
Caspase-10_protein	0.000241332	0.000664073
C3adesArg_protein	0.000239755	0.000198173
PDGFRA_protein	0.000239665	0.0002014
NADPH-P450 Oxidoreductase_protein	0.000239418	0.000840027
NCK1_protein	0.000239212	5.12224e-05
MRC2_protein	0.000238541	0.000255928
FGF23_protein	0.000237664	0.000213515
CD59_protein	0.000237421	5.43145e-05
MK12_protein	0.000236977	0.000832873
Nr-CAM_protein	0.000235247	3.35968e-05
Tropomyosin 4_protein	0.00023205	0.000805192
MMP-3_protein	0.000230989	0.00113115
Coagulation Factor X_protein	0.000230763	0.000822555
Discoidin domain receptor 2_protein	0.000230575	0.000403821
Lymphotactin_protein	0.00022965	0.000147608
FGF-20_protein	0.000226812	0.000468765
MIP-3a_protein	0.000226661	0.000122003
DR6_protein	0.000224113	0.000283718
FAK1_protein	0.000223832	9.08692e-05
CSF-1_protein	0.000223528	0.000102053
IL-6_protein	0.000220905	0.000291657
CRK_protein	0.00022016	0.00120984
AIF1_protein	0.000219975	0.000602403
BASI_protein	0.000219632	0.00118117
TRAIL R2_protein	0.000218499	0.000286292
EPHB2_protein	0.000217929	2.66637e-05
CYTN_protein	0.000216933	0.000216106
gpIIbIIIa_protein	0.000216421	0.000384023
Nectin-like protein 2_protein	0.000216246	0.00020125
Macrophage scavenger receptor_protein	0.000215774	0.000113165
IR_protein	0.000215473	0.000824216
ENTP3_protein	0.000214352	5.72429e-05
CD30 Ligand_protein	0.000213225	0.000293345
cGMP-stimulated PDE_protein	0.000212689	0.00106895
TARC_protein	0.000212673	0.000394451
FGFR-2_protein	0.000212608	0.00206075
CHK1_protein	0.000211618	0.000304513
PLXC1_protein	0.000211455	0.000707231
DRG-1_protein	0.000209348	0.00521035
ARP19_protein	0.000208839	0.000451101
PDE9A_protein	0.000207771	0.000245262
HPLN1_protein	0.000207678	2.90379e-05
PKB a/b/g_protein	0.000206888	0.00044395
PolyUbiquitin K63_protein	0.000206618	0.000104535
CD22_protein	0.000205513	0.000212647
EDA_protein	0.000203015	0.000810428
Clusterin_protein	0.000201302	0.000315521
Mammaglobin 2_protein	0.000200698	0.000224434
a2-Antiplasmin_protein	0.000200435	0.000291542
IL-16_protein	0.000200272	2.86865e-05
3HIDH_protein	0.000200157	0.000197026
Cathepsin D_protein	0.000200139	0.000519687
TCPTP_protein	0.000199915	0.000143831
SNP25_protein	0.000199446	0.000487185
CXCL16, soluble_protein	0.000199412	6.83754e-05
Carbonic anhydrase 6_protein	0.000199208	0.00082451
PCNA_protein	0.000198511	0.000627949
sICAM-3_protein	0.000195628	0.00143451
C34 gp41 HIV Fragment_protein	0.000195195	0.000386728
Prekallikrein_protein	0.000194034	0.000456363
PDXK_protein	0.000193583	0.000551541
SIRT2_protein	0.0001928	0.000330834
MIF_protein	0.000191616	0.000704941
Myeloperoxidase_protein	0.000191267	0.000107325
TLR4_protein	0.000190947	7.31282e-05
TrkA_protein	0.000190825	4.2292e-05
SMAD2_protein	0.000190513	0.00195708
Stanniocalcin-1_protein	0.000189997	8.90892e-05
GDF-11_protein	0.000188311	0.000304085
MBL_protein	0.000187651	0.000134948
SHPS1_protein	0.000187274	0.00014833
FST_protein	0.000186599	7.9748e-05
ANK2_protein	0.000185665	0.000757128
CYTD_protein	0.000184042	0.000251984
IFN10_protein	0.000184018	0.00162115
LRRT1_protein	0.000183682	0.000317639
Vasoactive Intestinal Peptide_protein	0.000183305	0.000994367
Rab GDP dissociation inhibitor beta_protein	0.000182615	4.37111e-05
COMMD7_protein	0.000182585	6.47057e-05
NKp30_protein	0.000182088	0.000222727
PSME1_protein	0.000181579	0.000501163
TPSB2_protein	0.00018102	0.000111105
CBPE_protein	0.000180945	0.00026233
Tropomyosin 2_protein	0.000179222	0.00100017
ADAM 9_protein	0.000178575	0.000286883
PACAP-38_protein	0.000177092	0.000128579
SECTM1_protein	0.000176691	7.02376e-05
ITI heavy chain H4_protein	0.000176163	0.0023217
GSK-3 alpha/beta_protein	0.000176158	0.00145076
IGF-I_protein	0.000176139	0.000991908
CAMK2B_protein	0.000174627	0.000197316
IL-13_protein	0.000174489	0.000145998
EMAP-2_protein	0.000173791	6.4588e-05
CAD15_protein	0.000172875	7.43173e-05
IL-9_protein	0.000172161	0.000839909
Apoptosis regulator Bcl-W_protein	0.000171779	0.00145721
WNT7A_protein	0.000171671	0.000631004
AMPK a1b1g1_protein	0.000171591	0.000234629
Elafin_protein	0.000170782	0.000711877
MBD4_protein	0.000170626	0.000162284
hnRNP K_protein	0.000170267	0.000364451
IL-17F_protein	0.000170255	0.000108754
BSP_protein	0.000170186	0.000173754
Layilin_protein	0.000169796	0.000348377
IMB1_protein	0.000168704	0.00218872
Sphingosine kinase 1_protein	0.000167083	0.00063606
EPI_protein	0.000166782	8.81245e-05
14-3-3 protein beta/alpha_protein	0.000166158	6.35726e-05
Spondin-1_protein	0.000164135	0.000305114
Renin_protein	0.000163603	0.000166187
TNFSF18_protein	0.000162903	7.08835e-06
Ubiquitin+1_protein	0.000162227	0.000569465
Keratin 18_protein	0.000160705	0.00086733
FABPE_protein	0.000159509	0.000471353
EGF_protein	0.000159352	1.43168e-05
BDNF_protein	0.000153882	0.000314997
WISP-1_protein	0.000153667	0.000230342
eIF-4H_protein	0.000152698	0.000352203
NSF1C_protein	0.00015196	0.00125742
Endothelin-converting enzyme 1_protein	0.000151921	5.01108e-05
RANTES_protein	0.000151643	0.000591363
IL-10_protein	0.00015123	6.01397e-05
TGM3_protein	0.000151138	0.00261428
RAC3_protein	0.000149475	0.000508131
C6_protein	0.000148811	0.000244109
Chymase_protein	0.00014837	0.000184974
SBDS_protein	0.000147626	0.00135214
TBK1_protein	0.000147376	9.76443e-05
WISP-3_protein	0.000147203	0.000264754
Ck-b-8-1_protein	0.000147088	0.00124451
BTK_protein	0.000147052	8.84458e-05
PAFAH beta subunit_protein	0.000147046	8.6266e-05
IL-8_protein	0.000147033	0.000131613
GRB2-related adapter protein 2_protein	0.000146956	0.00120441
Glutamate carboxypeptidase_protein	0.000146807	1.73427e-05
Carbonic anhydrase III_protein	0.000146597	0.000208351
LYNB_protein	0.000146363	0.000855698
RBP_protein	0.000146254	0.00095202
LPPL_protein	0.000145691	0.000364975
NSE_protein	0.0001456	0.000299757
JAK2_protein	0.000144957	0.000188622
Trypsin 2_protein	0.000144635	3.95987e-05
BSSP4_protein	0.00014459	2.33844e-05
SRCN1_protein	0.000142139	0.000371845
Coagulation Factor Xa_protein	0.000141988	7.58427e-05
Kininogen, HMW_protein	0.000140554	0.000593846
PTP-1B_protein	0.000140419	0.000437698
Livin B_protein	0.000140345	0.00065802
MMP-1_protein	0.000139709	0.000235745
CHST6_protein	0.000139526	0.00080539
DPP2_protein	0.000139163	0.000171558
PPIB_protein	0.000138834	0.00017997
14-3-3 protein theta_protein	0.000137469	0.000344176
BNP-32_protein	0.000137355	7.99615e-05
AMPK a2b2g1_protein	0.000136832	0.000373075
IL-1 R AcP_protein	0.000136558	0.000159555
SH21A_protein	0.000136063	2.97571e-05
Angiogenin_protein	0.000134523	5.91411e-05
IF4G2_protein	0.000133886	0.000379188
GHC2_protein	0.00013312	6.9283e-05
PDK1_protein	0.000132935	0.000166002
IGF-I sR_protein	0.00013282	0.000147337
SEM6B_protein	0.000131275	0.000230089
CBX5_protein	0.000131042	3.97837e-05
NEGR1_protein	0.000130477	6.26744e-05
TEC_protein	0.000130294	1.65466e-05
TAK1-TAB1_protein	0.000130154	0.000168842
Activin RIB_protein	0.000129917	0.000419148
CDK8/cyclin C_protein	0.000129507	0.000592755
NCAM-L1_protein	0.000129128	0.000160469
Tenascin_protein	0.000129124	0.000737029
HHLA2_protein	0.000128537	0.000470088
GX_protein	0.000127393	2.95233e-05
sLeptin R_protein	0.000126451	0.000430179
BCL2-like 1 protein_protein	0.000126347	0.000154823
DERM_protein	0.000125386	0.000179882
PTHrP_protein	0.000125002	0.00123849
Neurotrophin-3_protein	0.000124464	0.000325911
NAP-2_protein	0.00012411	0.00230054
IF4A3_protein	0.000123945	0.000413792
GAS1_protein	0.000123813	0.000272288
GFAP_protein	0.000122856	0.000289295
CPNE1_protein	0.000122656	0.00135064
TNF-b_protein	0.000121567	0.000933799
ING1_protein	0.000121217	8.97072e-05
NDP kinase B_protein	0.000120526	0.00137307
DnaJ homolog_protein	0.000120506	0.000124295
C4b_protein	0.000120438	0.000108503
HXK1_protein	0.00012017	0.00179885
Notch-3_protein	0.000119722	8.27087e-05
BMP-6_protein	0.000118657	2.7135e-05
SCGF-alpha_protein	0.000118521	0.000244624
CEBPB_protein	0.00011844	0.000226062
YES_protein	0.000117914	0.000192733
Bcl-2_protein	0.000117549	0.000809667
ATS1_protein	0.000117471	0.00091645
Ephrin-A4_protein	0.00011619	6.94663e-05
PKC-B-II_protein	0.000115293	0.000142217
Hat1_protein	0.000115248	0.000331205
GFRa-2_protein	0.000115078	3.05894e-05
FGF-16_protein	0.00011501	0.000493453
ULBP-3_protein	0.000114194	0.00144714
NEUREGULIN-1_protein	0.000113909	0.000197991
IL-1F8_protein	0.000111202	0.00107322
NKp44_protein	0.000111015	0.000209947
DLRB1_protein	0.000110574	0.000680493
calreticulin_protein	0.000109666	0.000199102
ROBO3_protein	0.000109597	0.000149953
Aminoacylase-1_protein	0.00010918	7.46483e-07
K-ras_protein	0.000108894	0.000152926
Nucleoside diphosphate kinase A_protein	0.000108892	0.000129835
CLC1B_protein	0.000108434	0.000696273
CSK_protein	0.000108129	0.000846643
CBG_protein	0.000108055	0.000612206
Mn SOD_protein	0.000107841	0.000192083
PDE5A_protein	0.000106627	0.000364083
Kallikrein 7_protein	0.000106547	0.000433681
IL-1 sRII_protein	0.000106536	0.000730149
RS7_protein	0.000105337	1.85825e-06
NCC27_protein	0.000105001	0.000125843
IgM_protein	0.00010477	0.00114026
BOC_protein	0.000104642	2.15855e-05
alpha-1-antichymotrypsin complex_protein	0.000104567	0.00221227
VAV_protein	0.000104253	0.000887972
PGCB_protein	0.000104099	0.000149629
PIAS4_protein	0.000103976	0.000607165
IL-10 Ra_protein	0.000103708	5.522e-05
Hemoglobin_protein	0.000103311	0.000380805
KPCT_protein	0.000100874	8.12494e-05
I-TAC_protein	0.000100222	2.95269e-05
KIRR3_protein	0.000100081	0.00250003
IL24_protein	9.94816e-05	0.000169439
Aflatoxin B1 aldehyde reductase_protein	9.89187e-05	0.000524537
ICOS_protein	9.85433e-05	0.000268728
GRB2 adapter protein_protein	9.81159e-05	0.000386663
ULBP-1_protein	9.70741e-05	1.23913e-05
Semaphorin 3E_protein	9.66463e-05	0.00058791
PARK7_protein	9.66312e-05	0.000498169
Troponin I_protein	9.55776e-05	0.000387817
JNK2_protein	9.55065e-05	0.000127596
STX1a_protein	9.49017e-05	0.000287728
Mesothelin_protein	9.47381e-05	4.3549e-05
CRP_protein	9.45648e-05	9.2924e-06
ANGL4_protein	9.44669e-05	0.000100235
a1-Antichymotrypsin_protein	9.44237e-05	6.42318e-05
PFD5_protein	9.41334e-05	0.000139722
Transketolase_protein	9.33479e-05	8.51744e-05
PRKACA_protein	9.31437e-05	5.86491e-05
C3d_protein	9.21569e-05	1.22961e-05
LIMP II_protein	9.16508e-05	0.00140793
b-ECGF_protein	9.14053e-05	0.000130042
IL-13 Ra1_protein	9.10524e-05	0.00155597
D-dimer_protein	9.07911e-05	6.33656e-05
ENPP7_protein	9.05833e-05	0.000312272
WIF-1_protein	9.05564e-05	5.73132e-05
NKG2D_protein	9.00668e-05	0.000901517
RS3A_protein	8.98544e-05	1.51375e-05
Fibrinogen_protein	8.96803e-05	0.000136243
MYPC1_protein	8.87708e-05	0.000373307
GFRa-3_protein	8.84914e-05	0.000919492
RSPO4_protein	8.79433e-05	0.000172473
paraoxonase 1_protein	8.75654e-05	0.000738702
Coagulation Factor IX_protein	8.62765e-05	0.00145329
FUT5_protein	8.55421e-05	0.000568622
GCKR_protein	8.54099e-05	5.08602e-06
ARTS1_protein	8.44963e-05	6.04481e-05
sRANKL_protein	8.41152e-05	2.24134e-05
Afamin_protein	8.3987e-05	0.000148955
RAD51_protein	8.36617e-05	8.92082e-06
WNK3_protein	8.33192e-05	0.00147085
MCP-4_protein	8.25966e-05	0.000984544
FGF-4_protein	8.24766e-05	8.29155e-05
Cyclin B1_protein	8.14775e-05	1.28955e-06
Olfactomedin-4_protein	8.13741e-05	0.000190646
DLC8_protein	8.0599e-05	1.69877e-05
BCAM_protein	8.03352e-05	0.000138633
CDK2/cyclin A_protein	8.02358e-05	2.96731e-05
FGR_protein	7.95234e-05	0.000139799
IL-19_protein	7.81786e-05	0.000396322
PTK6_protein	7.76807e-05	9.62244e-05
OX2G_protein	7.71851e-05	6.7953e-05
Lectin, mannose-binding 2_protein	7.7142e-05	2.37155e-05
IDUA_protein	7.63262e-05	0.00069708
AN32B_protein	7.56732e-05	8.38665e-05
CAPG_protein	7.51962e-05	0.00145188
CLC4K_protein	7.47778e-05	9.48451e-05
RSPO2_protein	7.43232e-05	0.000137485
Luteinizing hormone_protein	7.43072e-05	0.00080494
c-Jun_protein	7.40825e-05	4.31881e-05
GIIE_protein	7.36843e-05	0.000189134
PKC-D_protein	7.34723e-05	7.12595e-05
IL-5_protein	7.29374e-05	0.000435656
MICB_protein	7.25898e-05	0.000212178
DKK1_protein	7.16753e-05	0.000153164
JAML1_protein	7.09565e-05	2.34097e-05
XPNPEP1_protein	7.06766e-05	8.55451e-05
CREL1_protein	6.99667e-05	9.83794e-05
BMX_protein	6.93017e-05	0.000195428
Lymphotoxin b R_protein	6.9021e-05	0.000135676
14-3-3E_protein	6.89477e-05	0.0025237
IFN-lambda 1_protein	6.84037e-05	0.000394564
PDGF-BB_protein	6.78057e-05	3.51549e-05
XEDAR_protein	6.73367e-05	0.00128345
BTC_protein	6.73228e-05	6.73446e-06
GPVI_protein	6.65207e-05	0.000529676
MFGM_protein	6.6187e-05	4.97389e-05
ERK-1_protein	6.60414e-05	0.000234749
PDE4D_protein	6.54356e-05	7.80525e-05
HGH_protein	6.50486e-05	0.000128762
Marapsin_protein	6.463e-05	1.29058e-05
CK-MM_protein	6.45531e-05	1.07205e-05
CD40 ligand, soluble_protein	6.447e-05	0.000148993
HIF-1a_protein	6.43716e-05	0.000104308
CCL28_protein	6.39862e-05	0.00168781
ARSB_protein	6.35199e-05	8.90689e-05
CHIP_protein	6.17032e-05	4.70807e-06
HSP70 protein 8_protein	5.98507e-05	0.000178487
IL-20_protein	5.94716e-05	0.000260325
TSLP_protein	5.85069e-05	0.000112332
FGFR4_protein	5.81034e-05	4.30249e-06
hnRNP A2/B1_protein	5.80422e-05	0.000234104
CHST2_protein	5.78394e-05	0.000349151
IL-11_protein	5.75256e-05	3.79374e-05
EMR2_protein	5.73283e-05	0.000455645
TGF-b3_protein	5.68001e-05	0.00011015
PUR8_protein	5.67624e-05	0.000763513
Alpha enolase_protein	5.6635e-05	0.000253286
HPV E7 Type 16_protein	5.64095e-05	1.30873e-06
CATZ_protein	5.63204e-05	8.99292e-05
Enterokinase_protein	5.60343e-05	0.00145134
TFPI_protein	5.55148e-05	4.17978e-05
PTP-1C_protein	5.46969e-05	0.00114533
Topoisomerase I_protein	5.2924e-05	0.000290918
TCTP_protein	5.27625e-05	0.000511553
TGF-b1_protein	5.26056e-05	0.000233741
14-3-3 protein zeta/delta_protein	5.22758e-05	0.00032078
TRY3_protein	5.15967e-05	8.14973e-05
VEGF-C_protein	5.13183e-05	1.51878e-05
MMP-16_protein	5.12243e-05	1.82902e-05
PGRP-S_protein	5.10577e-05	0.000229185
PSA1_protein	5.01097e-05	4.47358e-05
Sorting nexin 4_protein	4.94972e-05	0.0002001
MATN2_protein	4.93341e-05	0.00201029
MPIF-1_protein	4.93243e-05	0.000209947
Eotaxin-3_protein	4.85334e-05	4.5386e-05
AK1A1_protein	4.82051e-05	0.00328135
SHC1_protein	4.81489e-05	8.54899e-07
PECAM-1_protein	4.74774e-05	6.18977e-05
Semaphorin 3A_protein	4.72687e-05	0.000664665
CSK21_protein	4.71419e-05	1.20524e-05
IL-1F7_protein	4.62677e-05	3.76111e-05
UFM1_protein	4.59965e-05	0.000105747
TS_protein	4.5833e-05	0.00136638
C1-Esterase Inhibitor_protein	4.53699e-05	6.20508e-05
prostatic binding protein_protein	4.5254e-05	8.84105e-05
Contactin-5_protein	4.52206e-05	7.62977e-05
ATPO_protein	4.45873e-05	0.000297946
PBEF_protein	4.40773e-05	0.000161211
eIF-5A-1_protein	4.35529e-05	0.000103071
Granzyme H_protein	4.3273e-05	6.3515e-05
ERBB2_protein	4.29461e-05	0.000250039
STAT6_protein	4.28789e-05	0.00142347
IL22RA1_protein	4.21987e-05	8.42268e-05
kallikrein 8_protein	4.21343e-05	1.42615e-05
METAP1_protein	4.19707e-05	7.28215e-05
DRR1_protein	4.18484e-05	1.82091e-05
Periostin_protein	4.17299e-05	0.000663669
STAT3_protein	4.07743e-05	3.16551e-05
BMPR1A_protein	4.04389e-05	0.000169968
SE6L2_protein	3.87784e-05	0.000469972
RPS6KA3_protein	3.86095e-05	6.82909e-05
PPAC_protein	3.79869e-05	0.00130423
FCG2B_protein	3.78868e-05	0.000428142
CSRP3_protein	3.73578e-05	9.47566e-08
PLCG1_protein	3.70252e-05	0.000406871
tau_protein	3.57371e-05	6.1903e-05
FYN_protein	3.52163e-05	8.69278e-05
LRRT3_protein	3.47e-05	0.000121068
PolyUbiquitin K48_protein	3.45324e-05	4.45585e-05
FER_protein	3.43784e-05	6.47069e-05
MATK_protein	3.395e-05	0.00120164
IL-7_protein	3.3743e-05	5.07749e-05
CD97_protein	3.3021e-05	0.000673975
Cofilin-1_protein	3.25345e-05	8.47615e-05
Karyopherin-a2_protein	3.19998e-05	0.000103546
RUXF_protein	3.19224e-05	0.000530247
PERL_protein	3.18259e-05	1.52778e-05
IL-17 RD_protein	3.13228e-05	0.000484615
SOD_protein	3.06545e-05	0.000131417
IFN-lambda 2_protein	3.05313e-05	0.000389678
ILT-4_protein	3.04075e-05	4.07394e-05
sTie-1_protein	2.99065e-05	1.26384e-05
EG-VEGF_protein	2.95283e-05	0.000167697
SSRP1_protein	2.93572e-05	3.85564e-06
GPC2_protein	2.92557e-05	2.67551e-05
SNAA_protein	2.91782e-05	0.00103531
ZAP70_protein	2.8742e-05	0.000191255
MMP-17_protein	2.83473e-05	9.62565e-06
PGM1_protein	2.82031e-05	1.05071e-05
SKP1_protein	2.80388e-05	2.33526e-05
HSP 90b_protein	2.73276e-05	0.000271886
Transgelin-2_protein	2.72635e-05	0.000280008
RAC1_protein	2.71599e-05	0.00159413
Ficolin-3_protein	2.69161e-05	0.000587729
Neurotrophin-5_protein	2.65306e-05	8.79042e-05
RNF43_protein	2.62556e-05	0.000692689
RBM39_protein	2.6244e-05	0.00161187
FLRT1_protein	2.61677e-05	6.37275e-05
IL-2_protein	2.59396e-05	0.000136509
SEM5A_protein	2.46852e-05	5.49852e-06
CTAP-III_protein	2.44546e-05	0.000287142
DHH_protein	2.34721e-05	0.000199073
LIN7B_protein	2.31416e-05	2.39148e-05
Thrombospondin-1_protein	2.20495e-05	1.96335e-05
BAFF Receptor_protein	2.16088e-05	0.000780912
Cyclophilin F_protein	2.15421e-05	0.000191199
PF-4_protein	2.13219e-05	0.000330432
COX-2_protein	2.02321e-05	0.000529349
SLAF5_protein	1.95637e-05	0.000278317
PDE3A_protein	1.89899e-05	0.000412609
Bone proteoglycan II_protein	1.85994e-05	7.43648e-05
Collectin Kidney 1_protein	1.82449e-05	0.000732691
Moesin_protein	1.82191e-05	0.000380875
HDGR2_protein	1.8187e-05	0.000845273
PLK-1_protein	1.74746e-05	5.69239e-06
VEGF_protein	1.72292e-05	3.07413e-05
Adrenomedullin_protein	1.71561e-05	3.76967e-05
CAMK2D_protein	1.66134e-05	2.04176e-05
MMP-10_protein	1.5954e-05	1.92058e-05
MSP R_protein	1.57441e-05	4.15564e-05
YKL-40_protein	1.55635e-05	0.000213777
DLL1_protein	1.52964e-05	3.7049e-05
annexin VI_protein	1.52238e-05	7.60876e-05
NovH_protein	1.51518e-05	0.000650659
NAGK_protein	1.5025e-05	1.70994e-05
Carbonic anhydrase VII_protein	1.48882e-05	2.00904e-06
Midkine_protein	1.4707e-05	1.56652e-05
Coagulation Factor V_protein	1.41805e-05	9.29415e-06
Flt-3_protein	1.41774e-05	2.18839e-05
ARMEL_protein	1.40124e-05	8.81531e-07
FGF-6_protein	1.36763e-05	9.99037e-06
ON_protein	1.35263e-05	0.000224513
Histone H1.2_protein	1.34496e-05	5.79827e-05
PAK6_protein	1.29771e-05	6.30389e-05
IGF-II receptor_protein	1.28414e-05	0.000107173
HPV E7 Type18_protein	1.23389e-05	4.06164e-06
IL-18 Rb_protein	1.23318e-05	1.08303e-05
M2-PK_protein	1.16525e-05	0.000374522
Kallikrein 6_protein	1.12642e-05	0.000170063
Calpain I_protein	1.12119e-05	4.19639e-06
CD244_protein	1.1182e-05	1.55154e-06
Macrophage mannose receptor_protein	1.10968e-05	4.35452e-05
HO-2_protein	1.08243e-05	0.00143161
S100A4_protein	1.05423e-05	3.36645e-05
NKp46_protein	1.03952e-05	0.000191336
IL-17B_protein	9.23332e-06	5.99013e-05
Coagulation Factor VII_protein	9.16417e-06	1.12456e-06
C5b, 6 Complex_protein	8.95549e-06	8.45493e-05
GDF-11/8_protein	8.55951e-06	8.34138e-05
H2B2E_protein	8.26182e-06	1.74727e-05
DLL4_protein	7.98108e-06	4.31001e-05
c-Myc_protein	7.96402e-06	0.00015353
CKAP2_protein	7.61322e-06	0.000534731
ATP synthase beta chain_protein	7.39641e-06	6.73703e-05
GM-CSF_protein	7.11071e-06	5.60491e-05
NRX1B_protein	6.95295e-06	6.64692e-06
17-beta-HSD 1_protein	6.73069e-06	4.83452e-06
sICAM-5_protein	6.51078e-06	0.000131464
carbonic anhydrase II_protein	6.39028e-06	0.000320509
Proteinase-3_protein	6.29442e-06	4.97726e-06
TGF-b2_protein	6.29335e-06	5.4752e-05
AMPM2_protein	6.19247e-06	0.000121806
phosphoglycerate kinase 1_protein	6.12796e-06	0.000120254
LAG-1_protein	5.98327e-06	1.47069e-05
GOT1_protein	5.98136e-06	0.000434948
CD30_protein	5.61858e-06	7.99713e-05
C3b_protein	4.7768e-06	6.01393e-05
PSD7_protein	4.22457e-06	2.3842e-05
IL-23_protein	3.30242e-06	4.19237e-06
PH_protein	3.27902e-06	6.648e-07
Galectin-8_protein	3.10432e-06	9.11303e-06
GDNF_protein	3.0508e-06	2.15611e-06
hnRNP A/B_protein	2.8861e-06	1.76845e-05
DEAD-box protein 19B_protein	2.45846e-06	1.79151e-05
STAB2_protein	2.43529e-06	0.00173775
PSP_protein	2.20863e-06	1.39743e-05
Semaphorin-6A_protein	2.13451e-06	7.24002e-06
FGFR-3_protein	1.92472e-06	4.08541e-05
GIB_protein	1.45037e-06	1.1627e-05
PPIE_protein	1.3934e-06	4.25455e-05
PCSK7_protein	1.3453e-06	1.44563e-05
DcR3_protein	8.6471e-07	1.64037e-07
4-1BB_protein	8.53112e-07	2.14151e-05
Cadherin-12_protein	5.93115e-07	3.36848e-06
PKC-A_protein	5.10363e-07	8.21128e-05
Soggy-1_protein	1.27468e-07	0.000500932
GV_protein	3.02945e-12	6.63215e-12

## Sheet: Supplementary File 2
Protein Name	COMET Importance	Baseline Importance
aarsd1	5.20107e-05	2.03967e-06
abhd14b	6.96806e-07	6.07606e-05
abl1	0.000177755	8.63213e-05
acaa1	0.00095662	0.000892069
acan	0.000274808	5.98224e-05
ace2	0.00139645	0.00214166
acox1	0.000101343	0.000197613
acp5	0.00139443	0.0018799
acp6	0.000188599	5.82294e-05
acta2	0.00116509	0.000367265
actn4	3.19399e-05	8.83033e-05
acvrl1	0.000401126	0.00069792
acy1	4.20356e-05	9.02235e-05
ada	0.000255745	6.70993e-05
ada2	5.15564e-05	1.20301e-05
adam15	1.94774e-05	0.000257702
adam22	7.34601e-05	0.00013453
adam23	0.000486932	0.000381333
adam8	0.000178161	0.000172527
adamts13	0.00231308	0.00231984
adamts15	0.000672621	7.42404e-05
adamts16	0.000561564	0.000399305
adamts8	0.000359237	0.000608007
adcyap1r1	0.000194186	9.398e-05
adgrb3	0.000898405	0.000369062
adgre2	0.000908521	8.68869e-05
adgre5	0.000582354	4.59313e-05
adgrg1	0.000129493	0.000304871
adgrg2	0.000355554	0.000356567
adh4	0.000477259	0.000241558
adm	0.000788835	0.000537521
afp	0.000233799	6.53201e-05
ager	5.46932e-05	0.000237739
agr2	0.00111284	0.00157053
agr3	0.000566078	0.00042843
agrn	0.00144192	0.00118328
agrp	0.000238144	0.000344427
agxt	0.000104819	9.39408e-05
ahcy	8.17158e-05	0.000253232
ahsp	0.000515489	0.000887232
aif1	0.000472235	0.000188284
aifm1	0.000382718	0.000487007
ak1	0.000135196	1.63949e-05
akr1b1	0.000537545	0.000243675
akr1c4	0.000186637	0.000261766
akt1s1	0.000181921	0.000328103
akt3	0.000222618	0.000231845
alcam	0.000219339	8.00554e-05
aldh1a1	0.000307331	0.000447285
aldh3a1	0.00014411	6.47665e-05
alpp	0.0001516	3.34358e-05
ambn	4.91804e-07	9.01651e-05
ambp	0.000989114	0.000749656
amfr	0.000129436	0.000205884
amigo2	0.000111313	0.000118933
amn	0.000328487	0.000172681
amy2a	0.000557165	0.000486211
amy2b	0.000629322	0.000568919
ang	9.5384e-06	0.000772647
angpt1	8.522e-05	0.000323526
angpt2	0.000789623	7.16201e-05
angptl1	0.000322726	0.00120979
angptl2	0.000989409	0.000642716
angptl3	0.0013518	0.00158994
angptl4	0.000152515	3.22661e-05
angptl7	0.000225613	8.62288e-05
ankrd54	1.63698e-05	0.000242346
anpep	0.00317293	0.00324651
anxa10	0.00189561	0.00187904
anxa11	9.28993e-05	3.8356e-05
anxa3	0.000240287	0.000295855
anxa4	2.52345e-05	0.000192265
anxa5	0.000117118	0.000139368
aoc1	0.000583603	0.0004348
aoc3	0.000712674	0.000895464
apbb1ip	5.45247e-06	0.000158783
apex1	2.37433e-05	6.52601e-06
aplp1	8.54163e-05	5.53668e-05
apoh	0.00071852	0.000458653
apom	0.000100079	0.000330845
app	0.000656673	0.000824457
aprt	7.9446e-05	0.000149527
areg	0.00173131	0.001793
arg1	0.000206421	0.000246672
arhgap1	6.55856e-06	0.000117561
arhgap25	3.9129e-05	8.29683e-05
arhgef12	0.000185661	5.9596e-05
arid4b	7.12364e-05	3.72802e-05
arnt	0.000369107	0.00046203
arsa	1.65191e-05	4.87777e-05
arsb	5.68397e-05	5.37911e-06
art3	6.62186e-05	0.000182305
artn	8.87738e-05	6.82762e-05
asah2	0.000183765	2.27339e-05
asgr1	0.000139999	0.000134429
atf2	0.000189488	3.54009e-05
atg4a	0.000136649	8.54383e-05
atox1	0.000184523	0.000106049
atp5if1	0.000128058	0.000165911
atp5po	0.00010508	0.000148319
atp6ap2	0.00092301	0.000806403
atp6v1d	0.000277242	4.59655e-05
atp6v1f	0.00151185	0.0010737
atxn10	2.28991e-06	0.000119877
axin1	2.49804e-05	0.00012279
axl	0.000131808	5.65136e-05
azu1	0.000292685	0.00026767
b4galt1	0.000421447	0.000709196
b4gat1	1.89763e-05	0.000130385
bach1	0.000266972	0.000504283
bag3	5.89693e-06	2.60175e-05
bag6	0.000133923	0.00011375
baiap2	0.00294717	0.00315378
bambi	0.00263837	0.00182726
bank1	6.87014e-05	0.000175788
bax	0.000580805	0.000646151
bcam	0.00347149	0.00276004
bcan	0.000128391	0.000199709
bcl2l11	0.00121611	0.000741716
bcr	0.000213664	0.000249004
bgn	0.000122359	8.17967e-05
bid	0.000115856	0.000143352
bin2	7.10944e-05	1.70915e-05
birc2	8.40827e-05	3.31123e-05
blmh	0.00020566	0.000133589
blvrb	0.000141087	0.00014936
bmp4	0.000553259	0.000598479
bmp6	6.73649e-05	0.000271326
boc	0.000481944	0.000460343
bpifb1	8.91955e-05	0.000225216
brk1	0.00169026	0.0018127
bsg	0.000897786	0.000303592
bst1	0.000129505	8.89746e-05
bst2	0.00399114	0.003956
btc	0.0011322	0.000229441
btn2a1	0.000250145	0.000382546
btn3a2	9.01814e-05	0.000242989
c19orf12	4.50391e-05	8.23495e-06
c1qa	0.000637243	0.000259265
c1qtnf1	0.000193671	3.02988e-05
c2	0.00042202	0.000146727
c2cd2l	6.42231e-05	7.0055e-05
c4bpb	0.000367418	0.000605732
ca1	0.000130598	0.000123705
ca11	2.48317e-05	0.00022053
ca12	0.00116487	0.000459508
ca13	0.000275464	0.000321009
ca14	0.000600381	0.00032502
ca2	1.88368e-07	0.000218698
ca3	0.000508956	0.000586102
ca4	1.74019e-05	5.49763e-05
ca5a	0.000407644	0.000268474
ca6	5.48781e-05	0.000236717
ca9	0.000417244	0.000416026
calb1	0.000274117	0.000360521
calb2	0.0010237	0.000779621
calca	0.000624146	0.000665858
calcoco1	7.79581e-05	0.000223971
camkk1	0.000111468	7.87889e-05
cant1	0.00146715	0.00113621
capg	0.00124417	0.00122313
carhsp1	1.11381e-05	0.000210019
casp1	0.000975055	0.00114485
casp10	0.000105063	0.000252525
casp2	7.82392e-06	6.75802e-05
casp3	8.53426e-05	0.00010002
casp8	7.48777e-05	1.9391e-05
cblif	3.96472e-05	5.2588e-05
cbln4	0.000437391	0.000140643
cc2d1a	8.50704e-05	3.67883e-05
ccdc80	0.0014027	0.00146875
ccl11	0.000125516	5.11758e-06
ccl13	0.000178626	0.000300321
ccl14	0.000205486	0.000145492
ccl15	0.000565796	0.000181674
ccl16	0.00155794	0.00167177
ccl17	0.00292763	0.00231278
ccl18	0.000986199	0.000807144
ccl19	0.000454231	0.00047663
ccl2	7.00996e-05	6.98622e-05
ccl20	0.000496252	0.000145348
ccl21	0.000824612	0.000600503
ccl22	5.06343e-05	0.000133748
ccl23	0.00206147	0.00127318
ccl24	0.000225561	0.00020445
ccl25	0.000507212	2.5661e-05
ccl26	0.000127461	2.02915e-05
ccl27	0.00041818	0.000547855
ccl28	0.00177235	0.00178089
ccl3	0.000837757	0.000132796
ccl4	0.000134728	0.000160317
ccl5	0.000273641	0.00105342
ccl7	0.000599334	0.000828179
ccl8	7.57727e-05	0.000165093
ccn1	0.000224229	0.000678938
ccn2	2.67426e-05	0.000336394
ccn3	0.00178532	0.00192677
ccn4	0.00295247	0.00241785
ccn5	0.000306385	0.000294302
ccs	0.000339402	0.000119567
cct5	0.000533451	0.000517139
cd109	0.000259439	0.000314458
cd14	0.00122161	0.0015411
cd160	0.000230222	6.80149e-05
cd163	6.98842e-05	0.000244343
cd164	8.26626e-05	3.33992e-05
cd177	0.000350354	0.00051287
cd1c	0.000856037	0.000858509
cd200	3.03299e-05	7.80823e-05
cd200r1	0.00016068	0.000153919
cd207	0.000132399	0.000228981
cd209	4.44516e-05	7.36992e-05
cd22	0.00117682	0.00125257
cd244	0.000315995	0.000723145
cd27	8.87441e-05	0.00024379
cd274	0.0010582	0.000610754
cd276	0.00297607	0.003115
cd28	5.86144e-05	1.86939e-05
cd2ap	0.000193655	0.000220025
cd300c	0.0012829	0.000275191
cd300e	0.00107018	0.0007752
cd300lf	0.0005187	0.000339941
cd300lg	0.000182082	4.83504e-05
cd302	0.000551848	0.000626662
cd33	4.09002e-06	0.000138773
cd34	0.00044977	0.000685845
cd38	0.000184476	0.000110212
cd4	0.000491666	0.000397646
cd40	0.000265634	0.000391572
cd40lg	6.95623e-05	0.000177829
cd46	0.000407115	0.000414732
cd48	6.4657e-05	0.000216847
cd5	0.000124701	8.61813e-05
cd55	2.8832e-05	0.000412862
cd58	0.000596594	0.00068607
cd59	0.000127507	0.000158455
cd6	0.000825781	0.000721533
cd63	0.00043094	0.000541043
cd69	2.51704e-05	0.000127312
cd70	0.000908466	0.000471735
cd74	0.00018752	0.000491938
cd79b	0.000519834	0.000247604
cd83	0.000190515	0.000328405
cd84	1.97575e-05	0.000122427
cd8a	0.000429621	0.000479084
cd93	0.00164863	0.00164886
cd99	7.19335e-05	8.18712e-05
cd99l2	0.000746059	0.000639309
cdc27	0.000137156	0.000249918
cdc37	9.33351e-05	3.36592e-05
cdcp1	3.74747e-05	0.000433203
cdh1	0.000439528	0.000124256
cdh15	0.00013371	0.00019012
cdh17	0.000283368	9.80939e-05
cdh2	0.00190997	0.00236834
cdh3	0.000875467	0.000579443
cdh5	0.00133055	0.000914685
cdh6	0.000282738	0.00011084
cdhr1	0.000103051	0.000237203
cdhr2	0.0010779	0.00106866
cdhr5	9.11242e-05	6.73471e-05
cdkn1a	0.000389812	0.000670315
cdkn2d	2.56982e-05	9.21443e-06
cdnf	0.00030535	0.000126192
cdon	0.00120946	0.000465817
cdsn	1.46955e-05	0.000116178
ceacam1	0.000548947	0.000925688
ceacam21	6.86665e-05	0.000141874
ceacam3	2.82183e-05	1.63072e-06
ceacam5	0.0061705	0.00570182
ceacam8	9.06886e-05	6.90236e-05
cebpb	0.000116694	6.80456e-06
cela3a	0.000242358	0.000388151
cep164	0.00015313	5.9902e-05
cep20	4.58971e-05	8.23326e-05
cep43	2.40826e-05	0.00014843
cep85	8.92243e-05	9.98862e-05
cert	0.000222299	0.000289009
ces1	2.41982e-05	2.65877e-05
ces2	3.48666e-05	2.85957e-05
ces3	0.000505539	0.00025763
cetn2	4.61483e-05	0.000178184
cfc1	0.00101633	0.000529788
cga	2.67084e-05	5.35013e-05
cgref1	0.000426923	9.34429e-06
chac2	0.000195101	0.000236767
chek2	3.30855e-05	6.94389e-05
chgb	0.00208138	0.00187625
chi3l1	0.000234939	0.000460256
chit1	0.000299139	0.000196485
chl1	9.82627e-05	0.000264832
chmp1a	7.9865e-05	5.3708e-05
chrdl1	0.000187639	5.61333e-05
chrdl2	0.000593858	0.000593081
ciapin1	4.45612e-05	5.75951e-05
ckap4	0.000730872	0.00150615
ckmt1a_ckmt1b	0.000314623	0.000407582
clc	2.95912e-05	7.09418e-05
clec10a	0.000385528	0.000211169
clec11a	0.00138774	0.00154136
clec14a	8.65483e-05	0.000245671
clec1a	0.000184779	0.000215476
clec1b	2.94372e-05	4.80119e-05
clec4a	0.00115684	0.00112258
clec4c	0.000923534	0.000967173
clec4d	7.99603e-05	8.24036e-05
clec4g	0.000100575	1.03906e-05
clec5a	0.000257607	3.65196e-05
clec6a	0.00038737	0.000176319
clec7a	0.000716728	0.000154075
clip2	0.000150365	0.000165385
clmp	0.000475987	0.000490599
clpp	0.000157524	4.2396e-05
clps	0.000118091	2.82974e-05
clspn	0.00107419	0.00107492
clstn1	7.60279e-05	1.65969e-05
clstn2	0.000707562	0.000125961
clta	5.20596e-06	6.5427e-05
clul1	5.65422e-05	0.000243865
cndp1	0.000151485	0.000394691
cnpy2	0.000321257	0.000223316
cnpy4	6.15186e-05	6.23205e-05
cnst	9.741e-05	0.000200443
cntn1	5.67416e-05	2.96405e-05
cntn2	3.82762e-05	0.000123182
cntn3	0.000842126	0.000787652
cntn4	0.000361437	0.000569589
cntn5	0.00105906	0.00133791
cntnap2	0.00025349	4.90307e-06
col18a1	0.000110024	0.000757455
col1a1	0.00490225	0.0039879
col4a1	0.00231486	0.00278407
col6a3	0.000917748	0.00181278
col9a1	0.000511339	0.000128249
colec12	0.000464542	0.000631257
comp	0.000230416	8.66061e-05
comt	2.36267e-05	1.66002e-05
cope	8.2363e-06	7.13555e-05
coro1a	7.27659e-05	5.26284e-05
cox5b	0.000269576	0.000245295
cpa1	0.000375357	0.000523669
cpa2	0.000460086	0.000618053
cpb1	0.00051	0.000769171
cpe	0.000749319	0.000663348
cpm	4.37565e-05	0.000122831
cpped1	2.44725e-05	0.000231522
cpvl	0.000201965	1.49393e-05
cpxm1	0.000501622	0.00103678
cr2	0.00110397	0.00100516
cracr2a	0.000129135	3.8865e-06
cradd	3.53253e-05	7.17078e-05
creg1	0.000390487	0.000557029
creld2	0.0001386	0.000332895
crh	2.5036e-05	6.88575e-05
crhbp	0.000166449	0.000520806
crhr1	0.000191348	0.000513343
crim1	0.000337962	0.000157871
crip2	0.00045111	0.000223531
crisp2	0.00112419	0.00130144
crkl	3.99543e-05	8.8612e-05
crlf1	0.000626933	0.000508063
crnn	0.000438852	0.000223557
crtac1	0.00193139	0.00141048
crtam	8.6353e-05	1.36498e-05
crx	0.000292995	0.000170647
csf1	0.000581627	0.000848546
csf2ra	1.51231e-05	8.97623e-05
csf3	0.00074034	0.000613281
cst3	0.000282781	5.84122e-05
cst5	0.000147361	0.000397471
cst6	0.000137805	3.17113e-05
cst7	0.000196241	0.000479516
cstb	0.000390621	5.53672e-05
ctf1	4.53308e-05	6.54902e-05
ctrb1	8.33393e-05	0.000159173
ctrc	0.000271353	0.000225133
ctsb	0.000468348	0.000665845
ctsc	0.000632654	0.000521174
ctsd	0.0004781	0.000390344
ctsf	2.67853e-05	0.00012304
ctsh	4.4255e-05	7.71579e-05
ctsl	0.00126308	0.00159194
ctso	0.000287754	0.000101802
ctss	0.000475916	7.52698e-05
ctsv	0.000332833	0.0004216
ctsz	0.000424899	0.000498526
cx3cl1	0.0006343	0.000580809
cxadr	0.000295676	0.000704013
cxcl1	0.000105968	0.000205235
cxcl10	0.00126412	0.00121594
cxcl11	0.000197251	1.88028e-05
cxcl12	0.000793341	0.000865928
cxcl13	0.000368415	0.000273274
cxcl14	1.63219e-05	0.000258979
cxcl16	0.00226176	0.00184831
cxcl17	0.00071773	0.000914512
cxcl3	1.59616e-05	2.67058e-05
cxcl5	0.000111938	0.000595158
cxcl6	4.95104e-05	4.60112e-05
cxcl8	0.00192832	0.0016557
cxcl9	0.000494475	0.0007059
dab2	0.000209527	0.000154464
dag1	0.000198736	0.000272415
dapp1	5.09227e-05	6.07499e-05
dars1	4.74578e-05	3.50036e-05
dbi	0.000111264	5.03079e-05
dbnl	2.63448e-05	8.92021e-05
dcbld2	0.00152096	0.00150588
dcn	0.00109787	0.000261277
dctn1	0.00011949	0.000194211
dctn2	3.25752e-06	0.000297607
dctn6	0.000263971	5.74726e-05
dctpp1	0.00145894	0.00165178
dcxr	0.000279296	0.000523748
ddah1	2.00731e-05	0.000248711
ddc	0.000513441	0.000247243
ddr1	0.00264987	0.00223593
ddx58	6.96111e-05	0.000308396
decr1	9.61296e-05	0.000116814
defa1_defa1b	0.00013685	0.000169498
defb4a_defb4b	5.95208e-05	8.006e-05
dffa	2.15432e-05	3.08778e-05
dgkz	0.000270835	0.000296627
diablo	6.53842e-05	0.000157853
dkk1	0.000246888	0.000136357
dkk3	0.000268798	0.000115195
dkk4	2.62945e-05	0.000187725
dkkl1	8.70553e-05	0.000106521
dlk1	0.000399364	0.000170196
dll1	0.000604893	0.000769988
dnaja2	2.47327e-05	1.98247e-05
dnajb1	3.0459e-05	2.59223e-05
dnajb8	0.00011541	7.69138e-05
dner	1.10662e-05	3.51775e-06
dnmbp	0.000131081	0.0002421
dnph1	0.000160417	0.000261604
dok2	0.000161549	0.000318481
dpep1	7.37447e-05	0.000134184
dpep2	1.41009e-05	8.1022e-05
dpp10	2.9637e-05	8.94991e-06
dpp4	1.97111e-05	7.50682e-05
dpp6	3.96641e-05	0.000156364
dpp7	5.07732e-06	7.50953e-05
dpt	0.000311702	0.000303369
dpy30	0.00322921	0.00240604
draxin	0.0013385	0.00107883
drg2	2.90814e-05	0.000113676
dsc2	0.000129726	3.1695e-05
dsg2	6.41652e-05	0.000226077
dsg3	0.000492825	0.00100074
dsg4	0.00122621	0.00191037
dtx3	0.000143169	0.000288172
duox2	0.000112391	6.06231e-05
dusp3	0.00011452	0.000266881
ebag9	6.56114e-05	8.38184e-05
ebi3_il27	0.00103227	0.000892398
ece1	0.000753192	0.000614227
eda2r	0.00204735	0.00306384
edar	0.000478919	0.00104623
edil3	5.0874e-05	0.000915384
efemp1	0.000140378	0.000268198
efna1	0.000246079	0.000623266
efna4	0.000669971	0.000743081
egf	0.000141273	9.63649e-05
egfl7	0.00178675	0.00185476
egfr	0.000272469	0.000401229
egln1	9.15799e-05	6.23606e-06
eif4b	6.63644e-06	0.000100222
eif4ebp1	0.000230855	8.97247e-05
eif4g1	2.25948e-06	9.26304e-05
eif5a	0.000848851	0.000778805
eloa	7.94391e-05	5.57314e-05
enah	0.00159619	0.00124006
eng	0.000584176	0.000620301
eno1	5.4831e-05	0.000208451
eno2	5.03236e-05	5.32933e-05
enpp2	0.000101688	1.69352e-05
enpp5	0.000177698	0.000321524
enpp7	0.000396842	0.000408204
entpd2	0.00106892	0.00122128
entpd5	0.000161093	0.000102739
entpd6	0.000446614	0.000116709
epcam	1.6959e-05	2.52674e-05
epha1	0.000507161	0.000146158
epha10	9.72097e-05	0.00012245
epha2	0.00303217	0.00252656
ephb4	0.00171972	0.00179181
ephb6	0.000465737	0.000467439
ephx2	8.2969e-05	0.000156001
epo	0.00382499	0.0032307
eps8l2	3.10552e-05	7.31934e-05
erbb2	0.000156386	0.00021931
erbb3	0.000304776	0.000288951
erbb4	2.95162e-05	3.04553e-06
erbin	5.10689e-05	0.000167086
ereg	0.000166195	0.000132763
erp44	0.000119047	5.66922e-05
esam	0.000891995	0.000869262
esm1	0.000198256	0.000294192
ezr	0.000183511	9.825e-05
f11r	0.000212862	0.000419784
f2r	8.61674e-05	3.35554e-05
f3	0.000136229	0.000183859
f7	0.000154323	0.000217328
f9	0.000115476	0.000498153
fabp1	0.000315868	4.92577e-05
fabp2	0.000448031	0.000482237
fabp4	0.000401872	0.000371787
fabp5	0.000468923	7.75785e-05
fabp6	9.17382e-06	0.000384699
fabp9	0.00194892	0.00180636
fadd	0.000214459	9.14206e-05
fam3b	0.000215135	0.000259724
fam3c	0.000110132	4.3308e-06
fap	0.000133003	5.10407e-05
fas	0.00183659	0.00175726
faslg	0.00216282	0.00240854
fbp1	9.75404e-05	0.00031912
fcar	0.000440192	0.000178048
fcer2	5.32921e-05	0.000119179
fcgr2a	7.09666e-05	3.24088e-05
fcgr2b	0.000346199	0.000283282
fcgr3b	5.11426e-05	0.00017207
fcn2	0.000179323	0.000171652
fcrl1	0.000502795	0.000826686
fcrl2	0.00151634	0.00151353
fcrl3	9.10457e-05	1.02519e-05
fcrl5	0.000230527	0.000208496
fcrl6	4.3079e-05	9.62287e-05
fcrlb	8.0367e-05	0.000292465
fen1	0.000158901	0.000218456
fes	0.0005963	0.000783374
fetub	0.000204542	5.13561e-05
fgf19	8.45463e-05	0.000304603
fgf2	0.000928073	0.000301196
fgf21	0.000343762	0.00011711
fgf23	0.000170482	0.000243015
fgf5	0.00028047	0.000270529
fgfbp1	0.000675618	0.000361155
fgfr2	3.85719e-05	2.22432e-05
fgr	0.000717963	0.000229683
fhit	8.30814e-05	5.35788e-05
fis1	0.000101519	0.000186272
fkbp1b	0.000203031	0.000124344
fkbp4	9.56303e-05	1.94705e-05
fkbp5	0.00011936	4.92748e-05
fkbp7	0.000274692	0.000115263
fli1	0.000190117	1.78752e-05
flrt2	0.000262734	8.41366e-05
flt1	0.000234227	0.000260562
flt3	0.00180872	0.00162141
flt3lg	0.00233057	0.00319245
flt4	4.07715e-05	0.000134573
fmnl1	6.29846e-06	0.000208682
fmr1	0.000125022	0.000150348
folr1	0.00418065	0.00340198
folr2	0.000178882	0.00014698
folr3	0.000146998	0.000167752
fosb	0.000338194	0.000258232
foxo1	0.000102339	0.000239706
foxo3	2.42224e-05	0.000114646
frzb	5.87225e-05	5.5144e-05
fst	0.000382236	0.000331625
fstl3	0.001439	0.00152931
fuca1	0.000413356	0.000720673
furin	0.000196528	0.000459938
fus	4.68528e-05	9.00515e-05
fut3_fut5	0.000223926	0.00109613
fut8	0.000253114	0.000130027
fxn	0.000150899	7.1567e-05
fxyd5	4.86844e-06	3.2317e-05
fyb1	7.95754e-05	1.65921e-05
gal	0.00128846	0.000958516
galnt10	0.000406389	0.000629548
galnt2	0.000329228	0.000884022
galnt3	0.00224846	0.00201344
galnt7	3.70409e-05	0.000168128
gas6	0.00059633	0.000233966
gbp2	9.07884e-05	0.000148592
gbp4	0.000460781	6.58091e-05
gcg	0.000132152	0.00039208
gcnt1	0.00112983	0.000924034
gdf15	0.00464511	0.00484548
gdf2	0.000100659	0.000379346
gdnf	0.00185777	0.00213713
gfap	0.00106524	0.00114805
gfer	6.08146e-05	0.000140506
gfod2	0.000374764	0.000270412
gfra1	0.00464605	0.00434777
gfra2	2.07281e-05	8.53533e-05
gfra3	0.000606986	0.000427736
gga1	8.86675e-05	0.000153674
ggh	0.000606773	0.000881389
ggt1	0.00280194	0.00306714
ggt5	0.00171826	0.00189495
gh1	0.000623872	0.000758328
gh2	4.27334e-05	1.98558e-05
ghrhr	4.65995e-05	8.5551e-05
ghrl	0.000251697	0.000580168
gkn1	0.000105072	2.01313e-05
glb1	2.55996e-05	0.000114614
glo1	0.000140128	4.08187e-05
glod4	0.000289888	0.000378757
glrx	7.35066e-05	7.48299e-06
glt8d2	0.000121503	2.43128e-05
gmpr	0.00114391	0.0007691
gne	0.000408721	0.000205149
gnly	1.86282e-05	0.000125816
golm2	0.000142828	6.62774e-05
gopc	2.8181e-05	0.000124724
gp1ba	0.000157636	0.000172073
gp2	0.000380396	0.00061634
gp6	0.000176553	0.000143047
gpa33	0.000366917	0.000404796
gpc1	0.000130871	2.56076e-05
gpc5	0.000838813	0.000867348
gpkow	0.000485272	0.000563026
gpnmb	0.000417249	0.000581325
gpr37	0.000605448	0.000597145
grap2	1.26375e-05	7.31954e-05
grk5	0.000248557	0.000582351
grn	0.000898716	0.000969493
grpel1	0.0018916	0.00222937
gsap	0.000102305	3.81661e-05
gsta1	0.000295696	0.000406445
gsta3	8.18243e-06	7.33102e-05
gstp1	0.000113222	0.00011457
guca2a	0.000101788	7.15696e-05
gusb	0.000276856	0.000260198
gys1	0.000109679	0.000167053
gzma	2.08605e-05	7.4622e-05
gzmb	6.54652e-05	0.000157049
gzmh	7.30992e-05	0.000155071
hagh	0.000336284	1.53354e-05
hao1	0.00020902	0.000202754
hars1	0.000183262	4.02158e-06
havcr1	0.00523436	0.00492809
havcr2	0.000114166	6.50624e-05
hbegf	0.000144269	0.00012928
hbq1	0.000274896	0.000605017
hcls1	0.000224208	9.55378e-05
hdgf	4.39886e-05	6.22185e-05
hebp1	0.000236947	0.000109295
hexim1	0.000212881	0.000156302
hgf	0.000794256	0.00017751
hgs	3.50637e-05	2.58946e-05
hk2	0.00129117	0.0014084
hla_dra	0.000238179	0.000230594
hla_e	0.000677881	0.000272758
hmbs	0.00015084	0.000173508
hmox1	5.29602e-06	0.000197195
hmox2	0.00205071	0.00235715
hnmt	0.00047039	0.000400271
hnrnpk	8.33782e-05	3.03914e-05
hpcal1	1.03744e-05	8.04404e-05
hpgds	0.000181706	0.00030668
hs3st3b1	2.16896e-05	0.000220854
hs6st1	0.000100652	0.000109262
hsd11b1	0.000265837	0.000245496
hsp90b1	3.2483e-05	8.65836e-05
hspa1a	0.000181925	2.07232e-05
hspb1	0.000125492	4.19399e-05
hspb6	0.000654256	0.000415597
hspg2	0.000247387	0.000617629
htra2	5.76135e-05	8.18826e-05
hyal1	0.000689096	0.000967399
hyou1	0.000329432	5.83531e-05
ica1	0.00018931	5.15506e-05
icam1	0.000116212	0.000469964
icam2	0.000112329	0.000324488
icam3	6.28633e-05	0.000158094
icam4	0.000300472	7.72261e-05
icam5	0.000192583	0.000471555
icoslg	0.000363795	0.00061787
idi2	6.34907e-05	7.64937e-05
ids	0.00141192	0.000655944
idua	0.000111863	0.000107272
ifng	0.00160526	0.00151498
ifngr1	0.00102479	0.000613356
ifngr2	0.000264186	0.000159613
ifnl1	0.00113199	0.000641594
ifnlr1	3.65239e-05	0.00027273
igf1r	0.000457072	0.000255085
igf2r	0.000363307	0.000497308
igfbp1	0.000439979	0.00069565
igfbp2	0.00157601	0.00272269
igfbp3	3.34508e-05	7.73349e-06
igfbp4	0.000330237	0.000841408
igfbp6	0.00100622	0.000927445
igfbp7	0.00026712	0.000690257
igfbpl1	0.000168329	7.28046e-06
igsf3	0.000872962	0.000538059
igsf8	0.000151138	0.000213314
ikbkg	0.000119209	0.000242112
ikzf2	2.52484e-05	2.34178e-05
il10	0.000692118	0.000478679
il10ra	2.6802e-05	5.14735e-05
il10rb	0.000888309	0.000580862
il11	0.000275994	1.24517e-05
il12a_il12b	0.000164898	3.18949e-05
il12b	0.000103695	6.94366e-05
il12rb1	0.000551625	0.000104377
il13	0.000230171	7.69833e-05
il13ra1	0.000190006	0.000117954
il15	0.00203756	0.00158901
il15ra	3.2461e-05	0.00021149
il16	5.97067e-06	8.82578e-05
il17a	8.51781e-05	5.14701e-05
il17c	0.00214024	0.00179835
il17d	2.37394e-05	3.62577e-05
il17f	0.000466859	0.000111349
il17ra	1.52327e-05	2.64946e-05
il17rb	0.000191422	0.000507786
il18	0.000925486	0.000718924
il18bp	0.000421341	0.000650829
il18r1	9.37309e-05	1.71336e-05
il18rap	8.2305e-05	9.54013e-05
il19	0.000334195	0.000138117
il1a	0.000592815	0.000142099
il1b	0.000122466	6.48222e-05
il1r1	0.0016506	0.00130627
il1r2	3.69675e-05	1.48113e-05
il1rap	4.04367e-05	7.11358e-05
il1rl1	0.00172264	0.0021003
il1rl2	1.90353e-05	0.000139181
il1rn	0.000606901	0.000369618
il2	0.000601264	0.000616751
il20	4.51301e-05	1.53934e-05
il20ra	5.69365e-05	6.46253e-05
il22ra1	0.00032695	0.000260454
il24	0.000516346	0.000407661
il2ra	0.00338283	0.00346083
il2rb	3.01468e-05	0.000120397
il32	9.96506e-05	9.2084e-05
il33	8.41266e-05	8.97114e-05
il34	0.000899824	0.000694415
il3ra	0.000199005	2.97547e-05
il4	0.000521935	0.00108876
il4r	0.000171326	0.000799102
il5	0.000155423	0.000158587
il5ra	0.00036246	5.46735e-05
il6	0.00147399	0.00181618
il6r	0.00016791	0.000202148
il6st	0.00016176	2.39737e-05
il7	0.000869394	0.00105407
il7r	0.00173592	0.0017338
ilkap	5.02839e-05	0.00033915
impa1	7.48177e-05	9.6893e-05
ing1	0.000100592	0.000284077
inhbc	0.000201604	4.27469e-07
inpp1	0.000110394	0.000168171
inppl1	8.34897e-05	0.000228707
ipcef1	0.000129072	1.69623e-05
iqgap2	0.000308554	6.37282e-05
irag2	0.000127158	3.53385e-05
irak1	3.25743e-05	9.45471e-05
irak4	2.67771e-05	0.000141399
islr2	2.05863e-05	0.000394998
ism1	5.90903e-05	0.000187177
itga11	0.000820351	0.000767605
itga5	0.000491275	0.000247193
itga6	0.000284974	0.000115383
itgam	0.000246643	0.000582461
itgav	0.00140007	0.00131628
itgb1	0.000329263	0.000249365
itgb1bp1	0.00018473	0.000158173
itgb1bp2	4.89394e-05	7.65181e-05
itgb2	0.000143243	0.000110442
itgb5	2.54727e-05	0.000210452
itgb6	0.000846849	0.000989126
itgb7	0.000217466	0.000565497
itih3	0.000512022	0.000575371
itm2a	1.24504e-05	6.95793e-05
ivd	0.000582464	0.000730948
jam2	0.000678124	0.00015241
jchain	2.75968e-05	4.34602e-05
jun	0.000331033	0.00050693
kazald1	0.000335735	4.42764e-05
kcnip4	9.45374e-05	1.75283e-05
kdr	7.40292e-05	4.13885e-05
kel	3.92357e-07	5.17052e-06
kifbp	0.000131595	4.2347e-05
kir2dl3	0.000127888	0.000423729
kir3dl1	3.29993e-05	2.03776e-05
kirrel2	0.00170999	0.00134408
kit	0.000837067	0.000804364
kitlg	7.88597e-05	8.97706e-05
klb	0.000179047	0.000339734
klk1	4.70094e-05	0.000128281
klk10	0.00124671	0.000854686
klk11	0.000784577	9.89518e-05
klk12	9.60671e-05	0.00024577
klk13	0.0001067	0.000109448
klk14	0.000571251	0.000808909
klk4	0.000713967	0.00122891
klk6	0.000196928	2.98055e-05
klk8	3.59263e-05	0.000162026
klrb1	0.000487874	0.000250593
klrd1	1.16903e-05	5.37151e-05
krt14	0.000589437	0.000783181
krt18	0.0013838	0.00122787
krt19	0.00813967	0.00639663
krt5	0.000719106	0.000267246
kyat1	0.000101369	0.000154792
kynu	2.424e-05	3.48031e-05
l1cam	0.000215414	0.000276322
lactb2	6.5432e-05	3.51223e-05
lag3	0.00011892	2.80725e-05
lair1	2.39449e-05	0.000152812
lair2	0.000176232	0.000138159
lama4	0.000540791	0.000130837
lamp2	0.000204041	0.00033916
lamp3	3.19862e-05	0.000128282
lap3	0.0001433	0.000212764
lat	1.20992e-05	4.27431e-05
lat2	5.42632e-05	0.000136039
layn	0.00111843	0.0011792
lbp	0.00179725	0.0016171
lbr	0.000379669	0.00021075
lcn2	0.000176267	0.000375226
ldlr	8.83724e-05	7.50301e-05
lefty2	2.94148e-05	3.7776e-05
lep	0.000913204	0.00103195
lepr	6.10288e-05	7.67734e-05
lgals1	0.000695662	0.00106343
lgals3	0.000844541	0.000830341
lgals4	0.000134005	2.12368e-05
lgals7_lgals7b	1.47163e-05	0.000192381
lgals8	0.000263279	0.000171379
lgals9	0.000126858	0.000106125
lgmn	0.00121357	0.000855551
lhb	0.000199397	0.000111811
lhpp	5.31617e-06	0.000179597
lif	0.000665186	0.000821106
lifr	0.00033201	0.000283973
lilra2	0.000969904	0.000632923
lilra5	0.0010747	0.00112947
lilrb1	0.000400944	0.000111092
lilrb2	0.000283692	0.000501477
lilrb4	0.000362008	0.000128027
lilrb5	4.03485e-05	0.000145557
lpcat2	0.000223243	9.95175e-05
lpl	0.000143877	0.000168741
lpo	4.37871e-05	0.000177271
lrig1	0.00080349	0.00114855
lrp1	0.000304968	0.000493624
lrp11	0.000525503	0.000824836
lrpap1	4.4062e-05	7.19682e-05
lrrc25	0.000300439	0.000302787
lrrn1	0.000441247	0.000756492
lsm1	0.000260883	7.11228e-05
lsp1	3.79761e-05	0.000171559
lta	0.000544259	0.000766284
lta4h	0.00113112	0.00113085
ltbp2	0.000956726	0.0019962
ltbp3	0.00100914	7.27199e-05
ltbr	0.00184041	0.00181269
lto1	0.000982347	0.000510241
lxn	0.000392877	0.00058886
ly6d	5.13534e-05	0.000281061
ly75	0.000157653	0.000124699
ly9	0.000858198	0.000907369
ly96	0.000536249	0.000388275
lyar	1.221e-05	4.1726e-05
lyn	6.07189e-05	7.51112e-05
lypd1	5.78746e-05	9.36664e-05
lypd3	0.000151278	3.2889e-05
lypd8	0.000494755	7.50095e-05
mad1l1	0.00158614	0.0013021
maea	0.000152252	4.28157e-05
maged1	0.000390114	0.00032684
manf	0.000139235	8.00993e-05
mansc1	0.000105431	0.000397626
map2k6	8.90269e-05	0.000156102
map3k5	0.000114211	9.28165e-05
map4k5	9.68242e-05	0.000101883
mapk9	0.000150403	0.00037923
mapt	5.18997e-05	9.32824e-05
marco	0.000487548	0.000264225
masp1	1.99453e-05	0.000180174
matn2	0.00186464	0.00116962
matn3	4.13849e-05	5.60439e-05
mavs	0.000180409	0.000130004
max	0.000534981	0.000425275
mb	0.000231701	0.000520495
mcam	7.05162e-05	0.000102522
mcfd2	0.000407549	0.000148867
mdga1	0.000277575	0.000429892
mdk	0.00157482	0.00172279
med18	0.000164943	0.000281707
megf10	0.000384663	0.000291834
megf9	6.43098e-05	0.000135111
mep1b	0.00024496	0.00028505
mepe	0.000212196	7.62871e-05
mertk	0.000533926	2.06011e-05
mesd	3.70702e-05	1.87666e-05
met	0.000320087	0.00043597
metap1	1.96426e-05	0.000104447
metap1d	0.000119196	9.40258e-05
metap2	3.99036e-05	9.02408e-05
mfap3	0.00014444	1.77784e-05
mfap5	0.000372562	0.000360305
mfge8	0.0014111	0.00148903
mgll	7.06513e-05	0.000118701
mgmt	9.81671e-05	7.5759e-05
mia	0.000712546	0.000488017
micb_mica	3.05965e-06	2.57154e-05
mif	9.03353e-05	7.18006e-05
milr1	0.000339042	0.000173844
mitd1	8.03016e-05	3.25247e-05
mln	0.000560379	0.000918087
mme	0.000373401	0.000536167
mmp1	0.000288144	0.000353875
mmp10	1.10281e-05	0.000215676
mmp12	0.00404063	0.0036484
mmp13	0.00307845	0.00262438
mmp3	0.000819072	0.000994471
mmp7	0.00272484	0.00315462
mmp8	8.41935e-05	0.000332123
mmp9	0.000142085	0.000266785
mnda	0.000658163	0.000640303
mog	0.000232001	0.000151665
mphosph8	0.000252329	0.000143929
mpi	0.000240035	0.000202101
mpig6b	0.00012965	0.000115859
mpo	2.30156e-05	0.000228976
mrpl46	0.00030646	0.000104798
msln	0.00307348	0.00262447
msmb	0.000733523	0.000514719
msr1	0.000876638	0.000534541
msra	3.44091e-06	9.45005e-05
mstn	0.000146683	0.00020326
mtpn	9.37262e-05	0.000209563
muc13	0.00175119	0.00168655
muc16	0.00171217	0.00109001
mvk	5.42966e-05	0.000120659
myo9b	2.03712e-06	8.22691e-05
myoc	0.000237991	0.000174146
mzb1	8.96313e-05	0.00029705
mzt1	1.66949e-05	7.93333e-05
naaa	0.000449254	0.000192978
nadk	0.000109358	0.000152602
nampt	0.000140847	0.000231097
nbl1	0.000142604	0.000168808
nbn	1.59923e-05	0.000115946
ncam1	4.66726e-05	0.000160129
ncam2	0.000282366	9.16242e-05
ncan	0.000104242	0.00024532
ncf2	0.000604885	0.000577141
nck2	6.30692e-05	0.000131564
ncln	4.12834e-05	7.26612e-05
ncr1	0.000342835	7.51781e-05
ncs1	0.0001587	0.000784767
ndrg1	0.000303057	0.000300698
ndufs6	4.64557e-05	0.000126232
nectin2	0.000698358	0.00103187
nectin4	0.00188749	0.00140876
nefl	0.002246	0.00295942
nell1	0.00104503	0.000819202
nell2	0.000176155	0.000186967
nfasc	0.000535281	8.2143e-05
nfatc1	2.89176e-05	0.000294178
nfatc3	0.000780244	0.000822138
nfkbie	4.96528e-06	0.000166726
ngf	0.000441876	0.000486897
nid1	0.00220229	0.00314854
nid2	0.000459132	0.00043314
ninj1	0.000185026	0.000378277
nme3	0.00016915	1.6012e-05
nmnat1	6.75089e-05	0.000259887
nomo1	0.000224697	3.55182e-05
nos1	0.000843831	0.00057798
nos3	0.00142898	0.001329
notch1	0.000549117	0.000470829
notch3	0.000230708	0.00035616
npdc1	0.000193542	0.000387161
npm1	5.31332e-05	0.000203523
nppb	0.000649642	0.000842545
nppc	0.000961085	0.00080718
nptn	4.89083e-05	4.903e-05
nptx1	0.000106321	0.000316375
nptxr	7.7126e-05	0.000105872
npy	0.000303318	0.000282842
nrcam	0.000736215	0.00033557
nrp1	0.00122988	0.00170953
nrp2	0.000656522	0.000991209
nrtn	0.000346556	0.000634755
nsfl1c	0.000285738	0.000397801
nt5c3a	0.000123375	0.000196707
nt5e	0.00348084	0.00338699
ntf3	0.000472538	0.000372513
ntf4	0.0005655	0.000495312
ntprobnp	0.000157741	0.000324104
ntrk2	0.000219933	0.000348179
ntrk3	0.000134504	1.31342e-05
nub1	3.67791e-05	0.000119265
nucb2	6.09113e-05	3.36045e-05
nudc	3.43277e-05	3.07461e-05
nudt2	2.98994e-06	0.000157166
nudt5	0.000130335	1.73083e-05
nxph1	3.31191e-06	0.000128751
obp2b	0.00104402	0.0011679
odam	8.04436e-05	0.000130823
ogfr	3.18467e-06	4.80335e-05
ogn	0.000627905	0.00101469
olr1	7.99261e-05	0.000176018
omd	0.000982844	0.000830837
omg	0.000391039	0.000581148
optc	0.00057265	0.000449739
oscar	0.000612515	0.00069071
osm	5.25439e-05	4.51676e-05
osmr	0.000284291	0.000779584
oxt	0.000207697	0.0004377
p4hb	0.000510056	0.000460533
padi2	0.00029808	0.000316041
padi4	0.000304982	0.000229388
paep	0.00171749	0.00158376
pag1	6.51389e-05	0.000229047
pak4	0.00029316	0.000175222
pam	0.00225971	0.00214988
pamr1	3.0886e-05	2.34862e-05
pappa	0.000171441	3.98343e-05
park7	7.18428e-06	0.000157524
parp1	0.000104314	6.26348e-05
pbld	5.06027e-05	0.000174201
pcdh1	0.00017633	8.21429e-05
pcdh17	0.00392454	0.00282424
pcolce	0.000465269	0.00024524
pcsk9	0.000193181	0.000269176
pdcd1	1.69568e-05	2.90666e-05
pdcd1lg2	0.000326376	0.000251446
pdcd5	6.66961e-06	0.000146132
pdcd6	0.000884472	0.000784198
pdgfa	9.10853e-05	0.000172241
pdgfb	7.72026e-05	0.000126081
pdgfc	0.000633926	0.000171282
pdgfra	0.00139538	0.00131803
pdgfrb	0.000765393	0.000813735
pdlim7	9.65209e-05	3.40835e-05
pdp1	7.74272e-05	0.000219297
pear1	9.5936e-05	0.000177911
pebp1	0.000235714	0.000442093
pecam1	0.000151457	0.000224548
pfdn2	1.4218e-05	0.000117962
pfkfb2	9.43015e-05	0.000263656
pgf	0.00232389	0.002856
pglyrp1	0.000144679	0.000131157
phospho1	0.000961518	0.000288333
pi3	0.000354788	6.26213e-05
pigr	0.000258429	0.0012713
pik3ap1	6.5763e-05	0.000138279
pik3ip1	0.000141858	0.000186153
pilra	0.00026742	2.6142e-05
pilrb	0.000337234	9.89782e-05
pklr	2.40228e-05	0.000362096
pla2g10	0.000208699	0.000888754
pla2g15	0.00099779	0.000961612
pla2g1b	5.3178e-05	7.129e-05
pla2g2a	0.00103069	0.000691565
pla2g4a	8.91908e-07	2.54736e-05
pla2g7	0.00037834	2.19278e-05
plat	0.000159989	0.000179825
plau	0.000424809	0.000248992
plaur	0.000425366	9.28288e-05
plin1	0.000175847	9.75421e-06
plin3	0.000315014	5.91673e-06
plpbp	9.29091e-05	0.000108034
pltp	0.000460885	4.60265e-05
plxdc1	4.35608e-05	5.26319e-06
plxna4	2.57008e-05	6.51559e-05
plxnb2	0.000684894	0.000682851
plxnb3	3.88736e-06	0.000177667
pm20d1	0.00206974	0.00128557
pmvk	0.000198232	0.000235505
pnliprp2	1.41908e-05	0.000190833
pnpt1	0.000235566	0.000175083
podxl	9.59603e-05	0.00027267
podxl2	0.000675989	0.000835947
polr2f	0.000775401	0.000465997
pon2	5.55709e-05	0.000132553
pon3	0.000153272	0.000148195
ppcdc	0.000184581	0.000228835
ppib	3.86306e-05	0.000134504
ppm1a	0.000241989	0.000408766
ppme1	1.72368e-05	0.000240881
ppp1r12a	5.70819e-05	0.000215511
ppp1r2	6.40642e-05	9.89652e-05
ppp1r9b	3.86653e-05	6.54591e-05
ppp3r1	3.25123e-05	0.000251302
ppy	0.00043821	1.44032e-05
pqbp1	6.26321e-05	6.1761e-05
prcp	0.00130758	0.00148341
prdx1	0.000575368	0.00016078
prdx3	0.000323904	0.000276212
prdx5	7.49994e-05	0.000212244
prdx6	0.000176179	0.000205602
preb	0.000108654	0.000142794
prelp	0.00025262	0.000127388
prkab1	1.02343e-05	2.16885e-06
prkar1a	9.97418e-05	0.000208622
prkcq	2.63937e-05	1.37003e-05
prkra	0.000129277	7.46654e-06
prl	1.64128e-05	0.000328857
proc	0.000522173	0.000285291
prok1	6.59728e-05	7.4489e-05
prss2	0.000350247	0.000628398
prss27	0.000261694	0.000550605
prss8	0.00317359	0.00242127
prtfdc1	9.41738e-05	0.00017815
prtg	0.000672573	0.000657071
prtn3	0.00134367	0.00079476
psg1	6.60494e-06	6.55355e-05
psip1	0.00101909	0.00101601
psma1	8.23584e-05	3.9277e-05
psmd9	6.29201e-05	0.000116165
psme1	0.000150165	0.000228381
psme2	6.95737e-05	9.23847e-05
psmg3	6.91413e-05	0.000147478
pspn	0.000404314	0.000520582
psrc1	0.000119062	9.4617e-06
pten	0.000611085	0.000177114
ptgds	0.000335861	0.000262561
pth1r	0.000230779	0.000200065
ptk7	0.0023068	0.00210046
ptn	0.000605768	0.00119522
ptpn1	8.9231e-06	0.000119863
ptpn6	0.000107812	0.000140672
ptprf	0.000735026	0.000694014
ptprm	2.073e-05	5.69478e-05
ptprn2	0.000839386	0.000960693
ptprs	0.000165672	3.11326e-05
pts	0.000721321	0.000892952
ptx3	0.00176122	0.00178688
pvalb	7.57399e-05	4.30568e-05
pvr	0.000532966	0.000238528
pxn	0.000171114	0.000286131
qdpr	4.72247e-05	6.39314e-05
qpct	0.00040967	0.000943464
rab37	0.00015131	3.10221e-05
rab6a	0.000739678	0.000454522
rab6b	5.99226e-05	6.7041e-05
rabepk	3.90659e-06	0.00011604
rabgap1l	0.000221478	0.00010962
rad23b	0.000106175	0.000179856
rangap1	0.000114658	7.18401e-05
rarres1	0.00105695	0.000421192
rarres2	0.00133849	0.00169495
rasa1	0.000724822	0.000511198
rassf2	0.000123712	8.49107e-05
rbks	0.000100605	8.58053e-05
rbp2	0.000151541	0.000405313
rbp5	0.000154405	0.00018982
rcor1	0.000609397	0.000717825
reg1a	0.00172987	0.00213631
reg1b	0.00209977	0.00245253
reg3a	0.00333433	0.00299401
reg4	0.00140996	0.00109644
relt	0.0016099	0.00118258
ren	0.000709068	0.00019938
ret	2.81729e-05	0.000283944
retn	0.000378074	0.000614941
rgma	5.75657e-05	0.000209299
rgmb	0.00074981	0.000164446
rgs8	6.25571e-05	5.13867e-05
rhoc	0.000125723	0.000167053
rilp	1.23206e-05	3.96754e-05
rnase3	1.50126e-05	9.45544e-05
rnaset2	0.000629292	4.21948e-06
rnf41	0.00040972	3.97443e-05
robo1	0.000250608	7.47669e-05
robo2	7.30609e-05	0.000100264
ror1	0.000327574	0.000130942
rp2	0.000243075	0.0003362
rrm2	0.00416198	0.0037174
rrm2b	0.000285084	7.87913e-05
rspo1	0.000101856	1.90327e-05
rspo3	0.000145573	0.000586099
rtbdn	7.33974e-05	3.96814e-05
rtn4r	4.03376e-05	0.000127898
ruvbl1	0.00015878	0.000220876
rwdd1	1.7555e-05	9.27124e-05
s100a11	2.17438e-05	0.000155079
s100a12	0.000319427	0.000374463
s100a16	5.56034e-05	1.67556e-05
s100a4	0.000205646	0.000591204
s100p	0.000277762	0.000553784
samd9l	1.90455e-05	0.000221155
scamp3	8.39276e-05	0.000171719
scara5	0.000219677	0.000472187
scarb1	2.70278e-05	5.62111e-05
scarb2	0.00086271	0.000249921
scarf1	0.00066308	0.000600875
scarf2	0.000153227	0.000539496
scg2	0.00143925	0.00152714
scg3	6.26694e-05	3.00694e-05
scgb1a1	0.000134067	0.000210327
scgb3a2	0.000199641	0.000453702
scgn	0.000357795	0.000495565
scly	5.45649e-05	8.60872e-05
scp2	9.76194e-05	0.000226792
scrn1	0.000325178	4.86733e-05
sdc1	0.0072206	0.00527446
sdc4	0.000932195	0.000825107
sele	7.84786e-05	0.000348451
selp	5.55206e-05	0.000167212
selplg	0.000513914	6.57473e-06
sema3f	0.000133482	0.00011739
sema4c	0.000349582	0.000124512
sema4d	3.78565e-07	5.79063e-05
sema7a	8.90093e-05	0.000105691
septin9	1.55289e-05	0.000179438
serpina11	0.000241185	0.00163989
serpina12	6.72549e-05	6.21435e-05
serpina9	2.09166e-05	0.000153458
serpinb1	8.95424e-05	4.8124e-05
serpinb5	0.000408602	0.000320868
serpinb6	0.000155639	3.71178e-05
serpinb8	0.000389397	0.000296873
serpinb9	8.83929e-05	9.40643e-05
serpine1	1.08638e-05	0.000175136
sestd1	5.97672e-05	0.000102628
setmar	0.000401496	0.000312965
sez6l	0.00012324	0.000101088
sez6l2	0.00277422	0.00175027
sf3b4	0.000130264	0.000152471
sfrp1	0.000569102	0.000326504
sftpa1	0.000276589	0.000170266
sftpa2	0.00192457	0.00164218
sftpd	0.00132336	0.00119432
sh2b3	4.08069e-05	2.7094e-05
sh2d1a	0.000219928	0.000544148
shmt1	0.000207683	6.48105e-05
siae	0.000714572	0.00021669
siglec1	0.000154268	0.000384718
siglec10	0.000371044	0.00017693
siglec15	2.12805e-05	2.4174e-05
siglec5	0.00112416	0.000820542
siglec6	4.4179e-05	4.83793e-05
siglec7	3.29243e-06	0.000101791
siglec9	2.28053e-05	6.60326e-05
sirpa	0.000226604	0.000447394
sirpb1	0.000196323	0.000148179
sirt2	0.000224741	8.85291e-05
sirt5	4.59145e-05	0.000101357
sit1	9.56802e-05	0.000152317
skap1	0.000375416	0.000432446
skap2	0.000326806	9.05702e-05
slamf1	7.52771e-06	6.01373e-05
slamf6	0.000617626	0.000377953
a1bg	0.000126134	1.63977e-05
aamdc	2.90478e-05	0.000130092
abca2	0.000205952	0.000108324
abo	0.000168774	8.95469e-05
abraxas2	1.8291e-05	6.40358e-05
acadm	0.000323048	0.000393583
acadsb	1.45408e-05	9.66565e-05
ace	8.31135e-05	0.000253623
ache	0.000657257	0.00113417
acot13	6.77934e-05	9.9186e-05
acp1	0.00018459	3.9947e-05
acrbp	8.87487e-05	7.06323e-05
acrv1	0.000250083	2.36948e-05
acsl1	0.00013262	0.000110694
actn2	0.000231546	0.000247177
acy3	0.000456769	0.00044314
acyp1	0.000193761	0.00029701
adam12	0.000301359	6.40039e-05
adam9	0.000212476	0.000430706
adamts1	1.46448e-05	3.68048e-05
adamts4	0.000128193	0.000101966
adamtsl2	0.000178995	0.000159785
adamtsl4	1.99674e-05	0.000313444
adamtsl5	0.000178069	0.000495579
add1	0.000138652	0.000567575
adgrd1	7.6373e-05	0.000199496
adgre1	2.60947e-05	0.000232052
adgrf5	0.00139597	0.00132152
adgrv1	0.000214955	0.000256129
adh1b	0.000222984	0.00049157
adipoq	0.000213518	2.55976e-05
adra2a	0.000750116	0.000597838
afap1	9.14226e-05	5.48947e-06
afm	5.77254e-05	0.000246115
agbl2	5.10658e-05	0.000150585
agt	0.000215802	1.6498e-05
slamf7	3.61776e-05	0.000101118
slamf8	0.000210426	1.8176e-05
slc16a1	0.0010596	0.000838467
slc27a4	0.000291076	0.000360142
slc39a14	0.000648536	0.000763321
slc39a5	0.000220678	9.91553e-05
slit2	0.000523228	0.000679201
slitrk2	0.000164912	4.71821e-05
slitrk6	0.000297533	0.000328575
smad1	0.000132972	3.39267e-05
smad5	9.23867e-05	0.000133975
smarca2	0.000724368	0.000449686
smoc1	0.000877416	0.000196115
smoc2	0.00247399	0.00199302
smpd1	0.000674956	0.000757513
smpdl3a	9.79271e-05	2.894e-05
snap23	0.000103768	0.00013812
snap29	4.87834e-05	7.01152e-06
sncg	4.32326e-05	0.000199898
snx9	0.000167895	5.49089e-05
sod1	0.000285516	0.000249836
sod2	0.000190255	0.000590054
sorcs2	2.49734e-05	0.000229044
sord	0.000416571	2.37914e-05
sort1	1.50795e-05	9.84301e-05
sost	0.000110024	2.63379e-05
sparc	0.000189094	0.000306354
sparcl1	0.000358365	0.000300735
spink1	0.00168841	0.00177206
spink4	0.00131071	0.00120563
spink5	0.000199614	3.87475e-05
spink6	3.10559e-05	0.00023876
spint1	0.00501774	0.00348003
spint2	0.00115782	0.000820541
spock1	3.84506e-06	5.72036e-05
spon1	0.00125974	0.00199996
spon2	0.000158239	0.000806792
spp1	0.00655986	0.00629456
spry2	0.000196371	7.65461e-05
src	5.4056e-06	7.10675e-05
srp14	7.16729e-05	3.09992e-05
srpk2	0.00011253	7.56979e-05
ssb	0.000464439	0.000623064
ssc4d	5.80157e-05	5.40207e-05
ssc5d	0.00194093	0.00189323
st3gal1	0.00020648	0.000140733
st6gal1	0.00120501	0.00130975
stambp	7.36948e-05	5.87979e-05
stat5b	3.23154e-05	0.000181738
stc1	0.00017864	0.000102388
stc2	0.00174668	0.00133273
stip1	0.000111401	0.000235321
stk11	6.52464e-05	4.23249e-05
stk24	7.53983e-05	5.54066e-05
stk4	0.000135503	0.000104361
stx16	0.000398953	0.000251776
stx4	0.000113806	7.35383e-05
stx6	0.000215205	0.000194747
stx8	4.32402e-05	8.48967e-05
stxbp3	8.89093e-05	0.000253526
sugt1	9.5257e-06	9.52871e-05
sult1a1	0.000191646	0.000257878
sult2a1	3.67151e-06	4.44837e-05
sumf2	0.000359177	0.000166997
susd1	3.79683e-05	2.98142e-05
susd2	0.000952087	0.000947175
tacc3	1.53348e-05	1.14375e-05
tacstd2	0.00225142	0.0014872
tafa5	0.00144227	0.00099527
tank	3.26518e-05	0.000119352
tarbp2	0.000132779	0.000162337
tbc1d17	8.50728e-05	2.16121e-05
tbc1d23	3.59935e-05	0.000115331
tbc1d5	8.70971e-06	4.60019e-06
tbcb	7.24175e-05	1.41995e-05
tbcc	5.08557e-05	5.88819e-05
tbl1x	0.000338786	0.000421085
tcl1a	7.65107e-05	5.32919e-05
tcl1b	0.000233828	0.000267733
tcn2	0.000290056	0.000194189
tdgf1	0.000510214	0.000469334
tdrkh	4.05617e-05	0.000176186
tek	0.000749569	0.000918202
tff1	0.00079954	0.000599924
tff2	0.000479613	0.000725462
tff3	0.00272648	0.00248183
tfpi	0.00373167	0.00394484
tfpi2	0.00106908	0.00117395
tfrc	0.00140963	0.00118104
tgfa	0.00057279	0.000598487
tgfb1	0.00112267	0.000342052
tgfbi	0.000236387	0.000373021
tgfbr2	0.000186821	0.00032754
tgfbr3	0.000933816	0.00122661
tgm2	8.18837e-05	0.000311843
thbd	7.22779e-05	0.000337638
thbs2	0.000462445	0.0015451
thbs4	0.000413122	4.8866e-05
thop1	2.36752e-05	6.47105e-05
thpo	0.000228045	0.000607706
thy1	0.000799589	0.000401625
tia1	8.0556e-05	3.77699e-08
tie1	0.00116955	0.000869563
tigar	0.00103313	7.8617e-05
timd4	6.0417e-05	0.000163447
timp1	0.00152634	0.00172351
timp3	0.000530749	0.00055519
timp4	0.000140269	0.000257382
tinagl1	0.000124458	0.000208534
tjap1	1.02832e-06	6.89886e-05
tlr3	0.00055329	0.000720818
tmprss15	0.000393254	6.47351e-05
tmprss5	0.00033898	8.05486e-05
tmsb10	7.75597e-05	0.00021295
tnc	0.000270332	0.000251543
tnf	0.000271817	6.4592e-05
tnfaip8	7.03272e-05	0.000105448
tnfrsf10a	0.00173005	0.00176204
tnfrsf10b	0.00222693	0.0026574
tnfrsf10c	0.000119426	0.000154636
tnfrsf11a	0.000729342	7.20896e-05
tnfrsf11b	0.000583206	0.00027594
tnfrsf12a	0.00133901	0.00129987
tnfrsf13b	0.000103957	0.000112504
tnfrsf13c	0.000176417	0.000126842
tnfrsf14	0.000195656	0.000427075
tnfrsf19	0.000156226	0.000166788
tnfrsf1a	0.000288214	0.000507827
tnfrsf1b	0.000369786	0.000317198
tnfrsf21	0.00131967	0.000791944
tnfrsf4	0.0012691	0.00112813
tnfrsf6b	0.00061683	0.00104377
tnfrsf8	0.00121451	0.000969196
tnfrsf9	0.00045424	0.000264909
tnfsf10	0.000171308	0.000237366
tnfsf11	3.76785e-05	0.000211095
tnfsf12	0.000482541	0.000479806
tnfsf13	0.00266037	0.00253358
tnfsf13b	0.00451287	0.00478769
tnfsf14	7.1852e-05	4.53757e-05
tnni3	4.49751e-05	0.000141146
tnr	9.82025e-05	4.88883e-06
tnxb	3.70265e-05	0.000239814
tp53	0.000131181	0.00021529
tp53inp1	9.20918e-05	3.78025e-06
tpmt	0.000115081	0.000121978
tpp1	0.0011463	0.00120712
tppp3	4.40367e-05	0.000153194
tpsab1	4.05108e-06	0.000117627
tpt1	4.37786e-05	7.41144e-05
traf2	0.000121196	0.000563816
trem2	0.000688301	0.00058488
treml2	4.7997e-05	0.000244352
triap1	0.000184379	0.000283091
trim21	0.000124168	0.000103474
trim5	0.000104107	0.000145989
tshb	9.26336e-05	6.29314e-05
tslp	0.000370992	0.000200923
tspan1	1.90148e-05	1.61135e-05
tst	0.000313689	0.00012851
txlna	0.000127458	0.000193067
txndc15	0.000327459	0.000138557
txndc5	0.000763434	0.000397443
txnrd1	6.46581e-05	0.000147117
tymp	0.000916829	0.00072509
tyro3	0.000154525	0.000110584
ubac1	0.00015725	3.19701e-05
ulbp2	0.00100363	0.00158918
umod	0.00132343	0.00100885
uso1	0.000152024	0.0001591
usp8	0.000225845	0.000245777
uxs1	0.000100095	0.000120896
vamp5	0.000983189	0.00194872
vash1	8.21886e-05	7.04885e-05
vasn	0.00108924	0.00106147
vat1	4.52198e-05	0.000168165
vcam1	0.000228332	4.10123e-05
vcan	0.0012133	0.00178847
vegfa	0.000164388	0.000184144
vegfc	1.68579e-05	0.000186295
vegfd	0.00072242	0.000916881
vim	0.000351753	0.000537065
vmo1	0.000479005	0.000206982
vnn2	1.40717e-05	0.000265133
vps37a	0.000133006	0.000174045
vps53	4.92899e-05	6.90088e-05
vsig4	0.000800547	0.0011441
vsir	0.000253267	0.000136412
vstm1	2.70469e-05	0.000395313
vstm2l	0.000637011	0.000604736
vta1	0.000135208	0.000204538
vtcn1	0.00460084	0.00388998
vwa1	1.39568e-05	0.00104551
vwc2	0.000286102	0.000601023
vwf	0.000422658	0.000537521
wars	0.00030915	0.000270009
was	0.000392718	3.9695e-05
wasf1	8.27088e-05	0.000151775
wasf3	0.000138164	0.000191064
wfdc12	0.000484338	0.000152395
wfdc2	0.00582012	0.00532749
wfikkn1	0.000137476	0.000232476
wfikkn2	0.00011775	0.000228646
wif1	0.000816306	6.37119e-05
wnt9a	0.000763934	0.000620366
wwp2	6.76551e-05	0.000266033
xcl1	0.000404322	0.000275367
xg	5.19482e-05	4.17453e-05
xpnpep2	0.000312767	0.000166579
xrcc4	0.000316878	0.000160128
yes1	4.85074e-05	0.000179504
ythdf3	0.000111381	0.000295885
zbtb16	1.78608e-06	0.000340077
zbtb17	0.00101511	0.000912385
ahnak	9.26092e-05	0.000265038
ahnak2	0.000244413	3.97686e-05
ahsa1	3.2771e-05	8.12381e-05
ahsg	0.000391912	0.000173678
aida	8.64556e-05	0.000162823
aif1l	0.000102338	0.000126947
ak2	7.36362e-06	5.47007e-05
akap12	0.000147819	0.000392991
akr1b10	0.000655157	0.000335187
akr7l	0.000461572	0.000697638
akt2	6.63234e-05	1.85812e-06
aldh2	0.000206776	9.90036e-05
aldh5a1	0.000239947	0.000132764
alms1	2.45641e-05	0.000370903
alpi	0.000200496	0.000234579
amdhd2	0.000210313	0.00014572
amigo1	0.00066001	0.000484162
amot	0.000189609	0.000282902
amotl2	0.000177859	0.000142025
ampd3	0.000423521	0.000323505
amy1a_amy1b_amy1c	5.70174e-05	5.96891e-05
ank2	3.33253e-05	0.000193458
ankmy2	2.57422e-05	1.48929e-05
ankra2	4.16728e-05	8.11364e-05
anp32c	0.000277027	0.000166184
anxa1	0.000182277	0.000200035
anxa2	0.000385398	0.000655367
ap1g2	8.15233e-05	3.8718e-05
ap2b1	0.000103103	0.000142142
ap3b1	2.01941e-05	0.000163796
ap3s2	2.23763e-05	0.00010512
apcs	2.39453e-05	0.000153031
apoa1	0.000119105	3.49142e-05
apoa2	0.000208673	0.000299315
apoa4	6.87731e-05	6.24156e-05
apob	4.61853e-05	3.37572e-05
apobr	2.02984e-05	0.000350736
apoc1	0.000112006	1.12642e-05
apod	5.77693e-05	0.000201825
apoe	8.74306e-05	3.66463e-05
apof	0.000197015	4.0384e-05
apol1	0.000711629	0.000307236
appl2	7.29761e-06	0.000209705
araf	6.2101e-05	9.26371e-05
arf6	7.46988e-05	9.2757e-05
arfip1	6.73037e-05	0.000117223
arg2	0.000736826	0.0006057
arhgap30	8.37991e-05	7.07058e-05
arhgap45	5.79098e-06	0.000155243
arhgap5	5.07168e-05	0.000140963
arhgef1	6.34395e-05	0.000127948
arhgef10	7.75807e-05	0.000125297
arhgef5	7.33972e-05	8.23967e-05
arid3a	0.000553666	0.000451622
arl13b	0.000114089	2.60728e-07
arl2bp	4.3151e-05	3.42927e-05
armcx2	0.000193192	1.38722e-05
arntl	0.000523505	0.000659749
art5	4.56472e-05	9.58937e-05
asah1	2.66168e-05	0.000186318
asgr2	0.000158913	0.000161129
aspn	1.2331e-05	3.12466e-05
aspscr1	3.71013e-05	6.52185e-05
asrgl1	9.3487e-05	0.000103235
ass1	0.00057235	0.00091734
atf4	0.000135507	4.68188e-05
atg16l1	9.58432e-07	4.61205e-05
atp1b1	0.000530052	0.000717893
atp1b2	0.000267683	3.30374e-05
atp1b3	1.9982e-05	2.41057e-05
atp1b4	0.00013096	4.83882e-05
atp2b4	0.000495002	0.000352368
atp5f1d	4.63017e-05	0.000141496
atp6v1g1	5.75046e-05	4.49862e-05
atp6v1g2	9.11976e-05	9.17752e-05
atraid	0.000212371	6.42973e-06
atrn	8.19507e-05	0.000192275
atxn2	0.000125717	0.000334259
atxn2l	2.87143e-05	0.000129225
atxn3	0.000263148	0.000375117
azi2	2.8272e-05	0.000102962
b2m	0.000467785	0.000492204
b3gat3	0.000456898	0.000110115
b3gnt7	0.000115147	0.000192531
babam1	5.48741e-05	5.11049e-07
bag4	3.96932e-05	4.66317e-05
bap18	5.38858e-05	2.45343e-05
batf	2.3935e-05	8.95131e-05
bcat1	3.71537e-05	0.000125192
bcat2	0.000559013	0.000697207
bche	0.000112674	0.000269289
bcl2	0.00038999	0.000114166
bcl2l1	8.97092e-06	2.02417e-05
bcl2l15	4.70577e-05	0.000275288
bcl7a	0.000342558	1.1766e-05
bcl7b	0.000328796	0.000336509
bdnf	0.000159072	4.83043e-05
becn1	0.000100894	0.000163549
bex3	0.000156792	0.000135585
bglap	0.000762823	0.000518593
bhlhe40	0.000471643	0.000597112
bhmt2	5.62208e-05	0.00013434
blnk	1.05659e-05	0.00011853
bloc1s2	6.48433e-05	3.84281e-05
bloc1s3	5.39634e-05	6.63109e-05
bmp10	0.000548822	0.000740175
bmper	0.00033292	5.3056e-05
bnip2	9.22284e-05	5.42124e-05
bnip3l	3.51481e-05	1.82739e-05
bola1	0.00013196	0.000162862
bola2_bola2b	0.000321797	0.00012564
bpifa2	0.00038227	0.000228278
bpifb2	2.93709e-05	9.11102e-05
brap	0.00016542	6.8503e-05
brd1	9.03105e-05	7.48184e-05
brd2	0.000284025	0.000351645
brd3	9.84897e-05	3.42352e-05
brdt	0.000108591	6.04477e-05
brme1	0.000273104	0.000269998
brsk2	2.29314e-05	4.77924e-05
bsnd	2.9679e-05	5.7233e-05
btd	0.000295262	0.000276275
btla	3.21084e-05	0.000134862
btn1a1	2.12397e-05	8.96111e-05
btnl10	0.000268232	7.97526e-05
c1galt1c1	0.000264733	0.000216183
c1qbp	1.33129e-05	0.000229879
c1ql2	0.000689551	2.1788e-06
c1qtnf5	0.000235236	0.000302234
c1qtnf6	0.000103314	0.000305484
c1qtnf9	3.06921e-06	0.00012119
c1r	0.000131994	3.09605e-05
c1rl	5.08095e-05	4.35768e-05
c1s	0.000107481	0.000156794
c2orf69	4.21218e-05	2.11628e-05
c3	0.000135718	9.5728e-05
c5	3.77397e-05	9.54273e-05
c7	0.000645398	0.00076115
c7orf50	0.000132756	0.000181835
c8b	1.90789e-05	5.58255e-05
c9	0.000230506	0.000104163
c9orf40	0.000196913	0.000287316
ca7	0.000321779	0.000327167
ca8	0.00024786	0.00015754
cabp2	0.00012807	0.000281184
cacna1c	0.000135145	0.00026318
cacna1h	0.0002335	9.42032e-05
cacnb1	7.43739e-06	0.000159363
cacnb3	0.000100553	2.32532e-05
cacybp	9.21125e-05	0.000125887
cadps	0.000777521	0.000703337
calcb	5.72681e-05	6.12048e-05
calcoco2	9.4515e-05	5.99348e-05
caly	1.32563e-05	2.00939e-05
camlg	0.000636897	0.00043358
camsap1	3.74055e-05	9.24521e-05
capn3	0.000223511	0.000132991
caps	0.000218849	0.000162893
casc3	9.57981e-05	0.000118187
casp4	4.70904e-05	4.36064e-05
casp7	0.000162567	4.96746e-05
casp9	6.83114e-05	9.20261e-05
casq2	0.000292437	2.99248e-05
cat	0.000785938	0.000994592
cbln1	0.000142029	0.000242803
cbs	4.31577e-05	0.000164543
cbx2	0.000202673	0.000133527
ccar2	0.000146232	1.81484e-05
ccdc134	2.0683e-05	0.000275052
ccdc28a	0.000428705	0.000251775
ccdc50	2.22059e-05	2.38896e-05
ccer2	6.42928e-05	8.64104e-05
ccnd2	1.21796e-05	0.000427719
ccne1	0.000127165	9.22911e-05
cd101	1.41825e-05	4.45338e-05
cd164l2	0.00032743	0.000373861
cd2	7.67504e-05	0.00023218
cd226	5.5837e-05	8.13627e-05
cd248	0.000101593	0.000149307
cd300a	0.000113642	6.40693e-05
cd36	0.000229767	0.000401061
cd3d	0.000130629	0.000118616
cd3e	0.000366256	5.7522e-05
cd3g	0.000294142	0.000289201
cd5l	4.97351e-05	0.000379243
cd7	7.18686e-05	8.93972e-05
cd72	6.12144e-05	3.56488e-05
cd80	0.000552351	0.000644874
cd82	1.14539e-05	7.50839e-05
cd86	0.000232958	0.000305055
cda	0.000222575	4.57487e-05
cdan1	7.69612e-05	0.000238435
cdc123	0.000107459	0.000201182
cdc25a	1.59508e-06	9.08546e-05
cdc26	9.65945e-06	4.09008e-05
cdc42bpb	4.86713e-05	0.000200221
cdh22	0.000224081	0.000306209
cdh23	0.000202962	0.000340472
cdh4	0.000175278	0.000258529
cdk1	2.20176e-05	5.99957e-05
cdk5rap3	6.56877e-05	2.2796e-05
cdkl5	0.00017293	0.000297794
ceacam16	0.000950542	0.000104202
ceacam18	0.000250229	0.000460986
ceacam19	5.1671e-05	5.83606e-05
ceacam20	0.00036608	0.000254056
ceacam6	0.00131571	0.00163095
cebpa	0.000365549	0.000329854
cela2a	3.23234e-05	0.000119496
celsr2	9.28393e-05	7.98479e-05
cemip2	0.000907694	0.000392494
cend1	6.59445e-05	4.51572e-05
cenpf	0.000145182	0.00013931
cenpj	9.93225e-05	0.000485031
cep112	0.000221341	0.000417078
cep152	0.00012831	5.05729e-05
cep170	0.00015607	0.000296083
cep290	0.000193121	0.000153727
cep350	5.56339e-05	3.19492e-05
cetn3	6.41868e-05	5.9716e-05
cfb	0.00025576	0.000147284
cfd	2.44835e-05	3.33241e-05
cfh	4.09764e-05	3.25982e-05
cfhr2	0.000274732	0.000117901
cfhr4	9.90303e-06	0.000373229
cfhr5	0.000377991	0.000461419
cfi	0.000103018	7.0175e-05
cfp	0.000506171	0.00045826
cgb3_cgb5_cgb8	0.000421424	0.000290458
cgn	0.000428421	0.000401338
chad	9.0983e-05	2.76259e-05
chchd10	0.000394581	0.000109997
chchd6	0.000654011	0.00072199
chga	0.00129106	0.00161621
chm	9.97304e-05	7.28671e-05
chmp6	5.86702e-05	2.50764e-05
chp1	0.000787731	0.000166466
chrm1	0.00020148	8.93741e-05
cilp	0.000652004	0.000675543
cinp	1.41952e-05	0.000127868
cirbp	0.000130541	1.65292e-05
cit	0.000661601	0.000818391
ckb	0.00065886	0.00135709
clasp1	5.45538e-05	0.000116583
clec12a	2.57333e-05	6.18331e-05
clec2l	0.000467151	0.000621023
clec3b	0.000608089	0.000727369
clec4m	0.000301133	0.000158781
clgn	4.75495e-05	0.000301545
clic5	0.000246598	0.000168941
clint1	0.000205296	0.000201313
clns1a	0.000177009	0.000459997
clstn3	3.90967e-05	0.000120064
clu	4.21418e-05	7.88886e-05
cmc1	3.64073e-05	7.57985e-05
cmip	6.68618e-05	7.25557e-05
cngb3	7.65095e-05	0.000129101
cnp	2.63918e-05	2.80922e-05
cntf	0.000455372	7.1175e-05
cntnap4	5.58616e-05	0.000178345
coch	0.000142515	0.000138319
col15a1	4.5571e-06	5.07297e-05
col24a1	0.000378866	0.000243467
col28a1	0.00100258	0.00114516
col2a1	0.000242576	0.000130165
col3a1	0.000161756	0.000277292
col4a4	5.85248e-05	1.75836e-05
col5a1	0.000352998	5.8164e-05
col9a2	0.000139505	0.0001427
commd1	6.84335e-05	9.57989e-06
commd9	0.00054551	0.000294479
copb2	0.00020259	1.62878e-05
coq7	0.000858212	0.00116047
coro6	0.000586497	0.000583069
cox6b1	0.000121216	4.16807e-05
cpa4	2.39153e-05	0.000162174
cpb2	0.000277087	9.30149e-05
cplx2	8.02608e-05	4.9241e-05
cpox	6.96559e-05	0.000253784
cpq	0.000101847	6.95256e-05
cptp	0.000256024	9.09201e-05
cpxm2	0.000344087	0.000323808
cr1	0.000125295	0.000168949
creb3	0.000413744	0.000272619
crebzf	6.62245e-05	0.000110277
creld1	0.000282176	0.000445605
crisp3	0.000706071	0.0004786
crtap	0.000283579	0.00019247
crybb1	0.000121583	9.3921e-05
crybb2	0.000192626	0.000185081
crygd	9.10959e-06	0.000225377
crym	5.10935e-05	0.000131157
cryzl1	3.98486e-05	9.05326e-05
csde1	0.000122203	8.24389e-05
csf1r	7.52889e-05	0.000277762
csf2	0.000362957	0.000339749
csf2rb	0.000130352	3.57034e-05
csf3r	0.000423729	0.000154922
csh1	0.000865887	0.000577721
csnk1d	5.37717e-05	0.000220836
csnk2a1	9.93385e-05	5.04056e-05
cspg4	4.72799e-05	0.000107867
cspg5	0.00031326	0.000422311
csrp3	0.000344771	0.000234848
cst1	5.4564e-05	0.000258806
ctag1a_ctag1b	1.36968e-05	7.23084e-05
ctbs	4.92152e-06	0.000144878
cthrc1	0.000151072	0.00021573
ctla4	0.00017132	2.5238e-05
ctnna1	0.000345987	0.00056547
ctrl	9.4541e-05	0.000129805
ctse	0.000190764	0.00048164
cuzd1	1.6396e-06	2.87781e-05
cwc15	2.21612e-05	4.27267e-05
cyb5a	0.000155527	2.4028e-05
cyb5r2	0.000181442	9.44045e-05
cyp24a1	7.71406e-05	1.50128e-05
cyth3	8.15531e-05	5.26477e-05
cytl1	0.000379108	0.000655195
daam1	7.81996e-05	0.000232055
dand5	4.86071e-06	0.000147209
dapk2	7.69144e-05	0.000292337
dbh	5.7232e-05	0.000321753
dbn1	1.9564e-05	8.3876e-05
dcc	0.000489294	0.000604806
dcdc2c	0.000175247	2.19764e-05
dclre1c	0.000114855	0.000355873
dctd	2.87214e-05	0.00013686
dcun1d1	0.000370325	0.000581567
dcun1d2	0.000124017	1.25526e-05
dda1	7.71038e-05	0.00019779
ddhd2	7.39978e-05	1.86406e-05
ddi2	0.000365494	1.4734e-05
ddt	0.000337673	0.00014489
ddx1	0.000186373	3.11071e-05
ddx25	0.000146598	0.000246141
ddx39a	0.000734314	0.000433749
ddx4	0.000507997	0.000230032
ddx53	5.76777e-05	0.000178187
defb103a_defb103b	0.000396071	0.000149458
defb104a_defb104b	8.4035e-05	3.57088e-05
defb116	0.000993952	0.000676262
defb118	0.000115353	5.98993e-05
dennd2b	0.000144499	3.45204e-05
denr	0.000135571	0.000300862
dgcr6	8.09177e-05	1.45987e-05
dgka	0.000119307	5.30793e-05
dhodh	0.000264218	0.000138082
dhps	7.15443e-05	8.90772e-05
dhrs4l2	5.85501e-05	1.83371e-05
dipk1c	0.000231404	0.000243694
dipk2b	0.00070523	0.000738174
dlg4	0.0001889	0.000103179
dlgap5	0.000152587	9.80579e-05
dll4	0.000272023	0.000352697
dmd	0.000247923	0.000266402
dmp1	2.90702e-05	0.000103486
dnaja1	0.000233102	0.000116561
dnaja4	0.000749401	0.000753782
dnajb14	0.000186739	4.15699e-05
dnajb2	0.000147954	0.00047612
dnajb6	0.000127126	0.000238803
dnajc21	0.00012295	0.000217928
dnajc6	0.000277275	0.000101683
dnajc9	5.97444e-05	1.28968e-05
dnlz	0.000231661	0.000199723
dnm1	4.29635e-05	7.46836e-05
dnm3	0.00015685	0.000143618
dnpep	0.000290067	8.03661e-05
doc2b	3.0569e-05	0.000122393
dock9	8.4251e-05	0.000229679
dok1	3.54523e-05	7.5713e-07
dscam	0.000224667	0.000118791
dtd1	0.000172639	0.00037483
dtnb	0.000227059	7.58997e-05
dtx2	0.00103181	0.000682012
dtymk	3.4521e-05	8.78211e-05
dusp13	5.46637e-05	4.62218e-05
dusp29	0.00048841	0.000502171
dut	4.36515e-05	0.000167175
dxo	9.71616e-06	0.000131168
dync1h1	2.23743e-05	0.000237898
dynlt1	0.000336155	0.000110316
dynlt3	0.000282152	0.000107673
echdc3	7.1459e-05	0.000161801
echs1	0.00029903	0.000349815
eci2	0.000213915	0.000300712
ecm1	0.000120531	1.80958e-06
ecscr	6.03927e-05	4.14571e-05
eddm3b	0.000562294	0.000229923
edem2	3.18025e-05	4.4796e-05
edf1	7.0568e-05	2.51341e-05
edn1	5.16787e-05	1.21897e-06
ednrb	0.000355883	0.000275032
eef1d	2.40075e-05	0.00010081
efcab14	7.6713e-06	3.73555e-05
efcab2	7.9268e-05	0.000129903
efhd1	0.000320581	1.30439e-05
efnb2	2.84145e-06	5.1242e-05
egflam	0.000166057	0.000210883
ehbp1	5.5921e-05	8.84436e-06
ehd3	3.56776e-05	9.15507e-05
eif1ax	6.7023e-05	7.26095e-05
eif2ak2	0.000121147	1.36083e-06
eif2ak3	0.000322762	9.85549e-05
eif2s2	7.84066e-05	0.000120372
eif4e	6.23027e-05	3.59749e-05
eif4g3	8.67536e-05	0.000146012
eif5	0.000314725	0.0001652
elac1	0.000114009	6.18834e-05
elavl4	1.35409e-06	8.9869e-05
eln	0.000139146	0.00021726
elob	0.000100338	0.000227601
endou	5.69395e-05	0.000264064
eno3	0.000548194	0.000804392
enoph1	7.83743e-05	2.12757e-05
enox2	0.000451676	0.000219335
enpep	6.95209e-05	2.86664e-05
enpp6	0.000438861	0.000141722
ensa	6.99197e-06	2.19672e-05
entr1	0.000300787	0.00018839
ep300	0.000215791	3.73452e-05
epb41l5	0.00038528	5.74989e-05
epgn	9.21212e-05	0.000149922
epha4	0.000895163	0.000872265
epn1	0.000345846	0.000600696
eppk1	0.000474541	0.000177733
erc2	0.00043814	0.000483155
ercc1	8.37614e-05	0.000142788
eri1	0.000173267	5.45813e-05
ermap	2.19068e-05	9.46008e-05
ern1	0.000275718	0.000123603
erp29	6.51337e-05	0.00011605
ervv_1	6.08828e-05	9.13311e-05
espl1	0.000189927	8.20538e-05
esr1	9.54073e-05	2.56591e-05
esyt2	7.24795e-05	0.000154712
evi2b	0.000184519	0.000159383
evi5	3.94756e-05	8.26862e-05
evpl	0.000234009	0.000113411
exosc10	0.000256021	0.000712321
extl1	0.000685123	0.000769316
f10	0.000329251	0.000151295
f11	0.000105699	0.000134641
f12	0.000169645	1.08263e-05
f13b	0.000116308	0.000166612
f2	1.49617e-05	3.16612e-05
fabp3	0.000155021	2.11612e-05
fam13a	1.37822e-05	9.91132e-06
fam171a2	6.33997e-05	0.000147077
fam171b	0.000186451	1.45622e-05
fam172a	5.09462e-05	6.65094e-05
fam20a	0.000140234	0.000171
fam3d	0.000122066	0.000204344
farsa	9.67758e-05	0.000160917
fbln2	8.38884e-05	0.000347056
fbn2	0.000164155	0.000170877
fcamr	2.7451e-06	0.000184419
fcer1a	0.000436111	0.000142132
fcn1	0.000140972	4.87156e-05
fdx1	0.000150867	4.42585e-05
fdx2	6.11524e-05	3.30989e-05
fga	0.000561279	0.000594765
fgd3	8.66614e-05	8.99363e-05
fgf12	0.000328548	0.000233313
fgf16	0.00022272	0.000125042
fgf20	0.000177264	0.00022025
fgf3	0.000310326	0.000279337
fgf6	0.000242428	0.000491537
fgf7	0.00104892	0.000120237
fgf9	2.76632e-05	9.38624e-05
fgfbp2	0.000649044	0.000531596
fgfbp3	0.000228181	6.76584e-05
fgfr4	1.40504e-05	0.000132902
fgl1	3.0184e-05	0.000283405
fh	0.00031615	0.000333425
fhip2a	0.000167751	7.59627e-05
fkbp14	0.000103003	5.51275e-05
fkbpl	3.85458e-05	4.84602e-05
fn1	7.22541e-05	0.000167357
fndc1	5.27782e-05	9.20533e-06
fnta	6.75237e-06	0.000247823
folh1	9.01133e-05	2.34384e-05
fos	3.79369e-05	0.000140871
foxj3	6.23728e-05	0.000219193
frmd4b	0.000366834	0.00011459
frmd7	0.000131701	0.000174989
fshb	0.00061803	0.000381695
fstl1	0.000344813	0.000432237
ftcd	2.83526e-05	0.000188179
fuom	6.28065e-05	0.00018433
fut1	5.40445e-05	9.74379e-05
fzd10	4.8176e-05	0.000388956
fzd8	8.59576e-05	4.56438e-05
gabarap	0.000309867	0.000132695
gabarapl1	0.000368597	0.00036219
gabra4	0.000279337	0.000309699
gad1	0.000119561	0.000116798
gad2	0.000274198	0.000347552
gadd45b	0.000371415	0.000338309
[truncated: 924 more rows]
